# Supplementary material for: MiRFinder: an improved approach and software implementation for genome-wide fast microRNA precursor scans
Source: BMC Bioinformatics. 2007 Sep 17;8:341. doi: 10.1186/1471-2105-8-341 (PMC2206061; doi:10.1186/1471-2105-8-341)
Supplement: Additional file 3 — Supplemental table 1. Chicken/Human candidate miRNAs predicted by miRFinder. [file 1471-2105-8-341-S3.xls]

## Sheet: Sheet1
Supplementary Table 2: Chicken/Human candidate miRNAs predicted by miRFinder and the cross validation results by miRscan
ID	Probability of being a pre-miRNA calculated by miRFinder	Score of being pre-miRNA calculated by miRscan	Recognized as Good Candidate by miRscan? (+ means yes,-means no)	UCSC Annotation	Position of Pre-miRNA in UCSC sequence	Experimentally Confirmed ? (+ means yes,-means no)	Confirmed Pre-miRNA names in miRBase	Sequence
0	0.999907	13.1286	-	710 chr12 2645518 2645741 chr3 52277259 52277463 + 10408 84	62	+	gga-let-7g	CTGATTCCAGGCTGAGGTAGTAGTTTGTACAGTTTGAGGGTCTATGATACCACCCGGTACAGGAGATAACTGTACAGGCCACTGCCTTGCCTGGGACAG
1	0.995615	6.95847	-	852 chr12 2813562 2813768 chr3 149232260 149232468 - 13221 58	55	-		AGCAGATGGTCAGGGGGCTGTGCACGATCTTCTCCTCAAAGAGGTCCTTCTTGTTGAGGAAGAGGATGATGGACGTGTCCGTGAACCACTTGTT
9	0.986084	3.97521	-	456 chr19 1357636 1358455 chr7 89300993 89301828 - 46618 272	2	-		GGCACAGCCGGCTGCCTGCCTGTCACAGCATGTATTAAAATTAGCTGGGGAGGAGGCACTCAGTTGTGCT
12	0.974967	1.20241	-	2242 chr19 5653594 5654283 chr17 24893668 24894363 + 52400 248	14	-		GGGCCCCGAGGGGTGACCCCATGGCTGGGGTCCACCTTGCACTGGATGGCCCCAAGCTTGCGGTGGGCCACCCATGGGATGACCCCAGTGAGGTCC
13	0.989461	7.64187	-	2893 chr19 6931803 6933718 chr17 55271769 55273527 + 24545 1905	17	-		GTACCATCCTGTCGGATAGCTTATCAGACTGATGTTGACTGTTGGATCTCATGGCAACAACAGTCGGTAGGCTGTCTGACATTTTGGTAT
18	0.992253	0.317538	-	780 chr26 1656304 1657304 chr1 207671999 207673072 + 11468 123	52	-		CTGTAAAGCTGTCTTTATGTTCTGAAGCAGGAAATATTGCAGGGATATTTATAGCTTCAGCACCAAAGCCAGTTTGAATAG
20	0.993198	14.924	+	534 chr8 1957460 1958011 chr1 50154722 50155270 - 17557 304	52	+	gga-mir-181b-1	GGTCACAATCAACATTCATTGCTGTCGGTGGGTTTAACTATGTGGACAAGCTCACTGAACAATGAATGCAACTGTGGCC
21	0.986903	7.33596	-	1167 chr8 4559267 4560357 chr1 76868654 76869708 - 56928 681	8	+	gga-mir-199a-2	TGCTCCGTCGCCCCAGTGTTCAGACTACCTGTTCAGGACAATGCTGTTGTACAGTAGTCTGCACATTGGTTAGACTGGGCA
22	0.999754	5.25322	-	3093 chr8 12873563 12874291 chr1 148965410 148966119 - 12921 5	58	+	gga-mir-137	ACTCTCTTCGGTGACGGGTATTCTTGGGTGGATAATACGGATTACGTTGTTATTGCTTAAGAATACGCGTAGTCGAGGAGAGT
23	0.997831	1.75247	-	4073 chr8 15685290 15685667 chr1 158720773 158721137 - 21899 106	12	-		ACTCTCTTCGGTGACGGGTATTCTTGGGTGGATAATACGGATTACGTTGTTATTGCTTAAGAATACGCGTAGTCGAGGAGAGT
27	0.986699	6.5877	-	7479 chr8 27428415 27429314 chr1 61581762 61582682 + 36109 330	3	-		AGTCAGACTGACTGCAGTGTGGTCATTTTTCTAACCCATAACTGCTCACACTGCAGCAGTCTGCT
32	0.953411	0.50808	-	1235 chr7 5624070 5624692 chr2 235069331 235069962 + 47231 239	33	-		GACTTGGGCAGGTCCTGCTTGTTGGCAATGACCAGCAGCGGCGTGCCCTGGTT
34	0.998984	10.8829	-	4066 chr7 16656901 16657591 chr2 65218966 65219706 - 23531 148	21	-		TAATTTATACTTTTATTTCATGCACTACTTGGCTTTACTGATTAATATGCCCCATGGCATTCAATAAAGCCAGGCAGTGGAGGAAATAAGAGTGGTATTA
35	0.997923	12.0831	-	4211 chr7 17075766 17076316 chr2 66227752 66228253 - 7421 27	14	+	gga-mir-10b	CGTTGTCTATATATACCCTGTAGAACCGAATTTGTGTGATATTCATATAGTCACAGATTCGATTCTAGGGGAATATATGGTCG
37	0.977048	9.08338	-	4492 chr7 18037015 18038438 chr2 68864310 68865802 - 66248 370	16	-		GCCCAGTAGGAATCATGATGTGTTGGTGAGACAAACTGTGTCCCATTCTGGAACATATTAAGTTTGTCTCCAGGACACACATGACTTCACTAGGGT
39	0.97528	7.08539	-	8005 chr7 31294163 31294333 chr2 136139406 136139573 + 9175 33	49	+	gga-mir-128a	GAGCTGTTGAATTCGGGGCCGTAACACTGTCTGAGAGGTTTATATTTCTCACAGTGAACCGGTCTCTTTTTCAGCTGCTT
43	0.980406	14.9294	+	8805 chr7 34060983 34061456 chr2 144964717 144965259 + 17976 364	4	-		CATTGGCATGATAGACCGTAACGGCTTCTTCAGAGCCGTTCCGGTCTATCGTGTCAATG
44	0.913925	1.14857	-	9317 chr7 35425041 35426659 chr2 149260046 149261666 + 103470 1384	58	-		GCAAGTAACGGGTTGGAAAAAGTCTGACTGTAAGCGTTGGACACCTTCGTAGTGTAGTGTTTTAGTGACTTTTTTTATACGGTTCTTGT
48	0.939481	-7.54861	-	1127 chrUn 2532762 2533804 chr5 125076112 125077187 + 16073 671	1	-		TCTCGGGAGGCCGGTTCCGCTGCCCTACGTGCCGCCACGAGGTCCTGCTGGACCGCCACGGTGTCTACGGGCTGCAGAGGAACCTGCTGGTGGAGA
49	0.913315	2.33165	-	1647 chrUn 5062792 5064307 chr18 52805200 52806777 + 38929 1289	15	-		TTATCATGAGATAATGACACCCCAAGTGTGTTGTGTGGCACAAGGTTCATCTGTGTGTTCATAATCCTCTGGGGGAGTGATTATCTAATGATAA
50	0.994896	4.63375	-	3332 chrUn 9331167 9332523 chr8 21901112 21902554 + 28929 1018	20	-		GCAAGGGCTACTAGAATTCTGCAGCTGACAGTGGATGGTGCAGGTGCAGAATTGCATACGTCTGCATGTAGTCACTGCCGCAGAATTCTCTTACCCTTGC
53	0.923224	6.06988	-	9739 chrUn 47155093 47156285 chr8 84350328 84351468 - 45904 1100	17	-		TGCTGTATGGTAGGCTTGAAGCGTGACAGATGGTGGCACACAATCACCTCTGTGTGGTGCTTTCTGCTGGCTTCCAACAGGCCTGCCTGGCA
54	0.970183	11.7437	-	9982 chrUn 49198653 49199801 chr8 39593562 39594741 - 61192 44	16	-		CAGTGCTATCAGGAATCTCTTCTAATTTTTATTACTGTGAGGCTAAAGCCTGTTCCAGATAATTTGGAAATTTCAGGGGAATTGTGATAGGGCTG
55	0.956531	6.07756	-	12020 chrUn 62888161 62888863 chr20 592350 593125 + 38438 59	59	-		GAAGGTCTTCTCGCACTGCTTGCACTTGTAGTGCTTGAAGGCGGAGTGGGTCTGCATGTGGGCGCGCAGGTTGGAGCGGTCGGCGAAGGCCTTC
58	0.981507	2.35247	-	15670 chrUn 88391507 88392156 chr9 85774048 85774641 + 29386 512	12	+	gga-mir-7b-1	TCTTGAGAGACTGTCAGGGCAGGAACATCATGGAATGGACAGGAGTCTATTAAATTAATAAGCTGCTGGATGGTGTCTGGAGA
61	0.938457	-2.71229	-	19143 chrUn 112652289 112652887 chr6 71509144 71509760 - 43124 215	13	-		CCTCCATCGAGGTGAGCGTCAAGGGCGCGCTGGAGAGCCACTTCCTCAAGTGCCCCAAGCCCTCGGCGCAGGAGATCACCTCGCTGGCGG
65	0.999972	-1.4099	-	22649 chrUn 130069437 130070318 chr17 25010599 25011460 - 5217 597	52	+	gga-mir-142	GAATATTTCATGGCGGGCAGCATAAATATTAATTCTAATAGCTCTGCACAGTGGTTATTATTTCTGTTTTATGACAAATATTCATAAAATATTC
66	0.986615	-2.22098	-	22665 chrUn 130110298 130110647 chr12 52671749 52672065 + 7988 50	52	+	gga-mir-196-3	GAATATTTCATGGCGGGCAGCATAAATATTAATTCTAATAGCTCTGCACAGTGGTTATTATTTCTGTTTTATGACAAATATTCATAAAATATTC
68	0.999952	13.2714	-	26616 chrUn 145835734 145836108 chr5 87998147 87998520 + 12374 300	18	+	gga-mir-9-2	TGAGGGAAGCGAGTTGTTATCTTTGGTTATCTAGCTGTATGAGTGTTTTGGTCTTCATAAAGCTAGATAACCGAAAGTAAAAACTCCTTCAAGATCA
70	0.994627	0.232181	-	28880 chrUn 157167955 157168703 chr2 68006170 68006892 - 29151 137	18	-		TGAGGGAAGCGAGTTGTTATCTTTGGTTATCTAGCTGTATGAGTGTTTTGGTCTTCATAAAGCTAGATAACCGAAAGTAAAAACTCCTTCAAGATCA
73	0.997828	6.72489	-	1231 chr17 2680566 2681569 chr9 138684404 138685300 + 4734 512	47	+	gga-mir-126	ACGGCCCATTATTACTTTTGGTACGCGCTGTGACACTTCAAACTCGTACCGTGAGTAATAATGCGCTGT
74	0.978892	-1.13851	-	1340 chr17 3076895 3077136 chr9 3812254 3812492 - 10770 142	36	-		GTTGCGGTGCACGTGCAGCCCCGTGGCCAGCAGGATCCCATCCTTCACAGCTATGGAGCGGTGGGAGAAGGAGGCGATGAGGAGCTCATTCCACCCTGC
75	0.939679	6.77236	-	1620 chr17 3649955 3650178 chr9 5416960 5417181 - 14849 91	60	-		GGAAGCCCTTGGCACAGAGCTCGCAGCTGAAGGGTTTGAAGCCGGTGTGCTTGCGGCTGTGGGTGATGAGGTTGGAGCTCTGGCTGAAGGCTTTC
76	0.945657	3.4577	-	1991 chr17 4814005 4814393 chr9 7503713 7504097 - 18493 196	44	-		TCCTCCTGGACCGGCTGGCAGTACTCCCTCAAGTTCACTGAGATGAAGATCCGGCCCGTCCGGGAGGA
77	0.99903	12.7801	-	2696 chr17 6021711 6022006 chr9 24261418 24261750 - 11755 218	13	+	gga-mir-455	CCTTGAGGCAAGTGTATATGCCCATGGACTGCATGGTGCTGGCTTCCACGATGTAGTCCAAGGGCACATACCCTCACACCAGGG
79	0.976806	1.78573	-	796 chr24 1925580 1925935 chr11 131043689 131044041 + 19757 106	70	-		TCTGACTAATGAGTCTATTTCTGGGTAATAAGAAGGAGCAGGAAGTGACAAGGCACTGTAATGAATTAGTGGCCCAGAACCTCGTTAGTCAGA
81	0.998837	7.40835	-	1312 chr24 3262999 3263537 chr11 12929819 12930366 - 8628 45	64	+	gga-let-7a-2	TGCATGCATCCAGGTTGAGGTAGTAGGTTGTATAGTTTAGAATTACACCAAGGGAGATAACTGTACAACCTCCTAGCTTTCCTTGGGTCTTGCA
82	0.995398	10.3031	-	1849 chr24 4345609 4345959 chr11 20834048 20834393 - 13915 112	4	-		GTGTGGCTGGGGAAGGTGCGGTTGCACTCACTGCAGATGTAGCTGCGCACCCCGGCGTGCAC
84	0.99722	9.70416	-	447 chr9 1158505 1159693 chr2 128791062 128792349 + 18185 1232	11	-		GCACTTCTTCTGGCCGGGCCGGCAGTCGCAGGGCACCTCCAGGCGCACGTTCTGCACCAGGTGGCGGCCGAAGGTGGTGCCGCCCGTCTTCTGGATGTGC
85	0.997939	13.9949	+	447 chr9 1158505 1159693 chr2 128791062 128792349 + 18185 1148	14	-		CCAGTCGGCGTGCAGCCCGCAGCTCCAGCCGGTGGAGAAGCGGGAGAAGAGCCAGGTCTCGCGGCGGTTGGGGCGGTAGCAGGTGCACTTCTTCTGG
86	0.989637	10.7201	-	2850 chr9 11619615 11622067 chr3 149283915 149286412 + 120126 242	59	-		GCTGAGGTCTGGGGCCTTGCTGAACCTTCAAAATTTTCCCATTTGAGCTGCATCAAAGTGAAGGAAATTCAAGGATCACTAACGTCTCAGATGGTAGC
87	0.934496	1.769	-	4111 chr9 15945271 15945830 chr3 16029478 16030062 - 23023 173	21	-		GCTGAGGTCTGGGGCCTTGCTGAACCTTCAAAATTTTCCCATTTGAGCTGCATCAAAGTGAAGGAAATTCAAGGATCACTAACGTCTCAGATGGTAGC
89	0.999885	10.8482	-	1963 chrZ 11649968 11651107 chr9 4839259 4840385 + 13260 1132	58	+	gga-mir-101	ATGAACTATCCTTTTTCGGTTATCATGGTACCGGTGCTGTATACGTGAAAGGTACAGTACTGTGATAACTGAAGAATGGTGGTGCCAT
94	0.999982	18.2232	+	338 chr3 775184 775656 chr2 182983082 182983557 - 36186 111	64	-		GGGCTTATAAAAATTTGAAGCACTCCAATAATTTTAAATTGCAATGCACAGTGCAGAGTGATTTAAAATTATTGGACTGCTTCAATTTTTTTAAAAGGTC
95	0.99924	0.875199	-	378 chr3 847388 847854 chr2 183141623 183142087 - 29117 64	64	-		GGGCTTATAAAAATTTGAAGCACTCCAATAATTTTAAATTGCAATGCACAGTGCAGAGTGATTTAAAATTATTGGACTGCTTCAATTTTTTTAAAAGGTC
98	0.989225	0.368599	-	749 chr3 2105695 2106214 chr2 186881132 186881599 - 10884 378	61	+	gga-mir-216	GCATACATTTCTTATGGGAGTTAATTCCATTTGACATGCAAGACCAAAGCAAGATTACAGAGGCATAGCCCCATGGCGAGGTGTATGC
99	0.994494	14.5773	+	750 chr3 2108662 2108891 chr2 186887359 186887593 - 10316 108	9	+	gga-mir-217	GATGCTGAAGGCAATGCATTAGGAACTGATGGTGACTGATTATTATCCAATCAGTTCCTGATGCAGTATCTGCGACATC
101	0.991275	3.92447	-	4171 chr3 16197092 16197505 chr1 31606363 31606777 - 22913 213	49	-		GCTGTAATCTGTGGAATTGCTTGAGTGAACTTCCTTTGGAGGCCGCTTTAAACGGTTCACTCAAGTAAAGCAGTTTGTATGGT
102	0.998771	15.0882	+	4458 chr3 16828545 16830690 chr1 32918220 32920385 - 27559 804	17	-		ATGTGCCCTGGTAGCATGCCCATTAGTTTTTCCATTAGTGAATTCAACAATACTAATGGGATTACTAGCATGGGATGCTAATTGGGCGTGACAT
103	0.993731	0.704406	-	4486 chr3 16908346 16909732 chr1 33069436 33070833 - 26644 423	57	-		ATGTGCCCTGGTAGCATGCCCATTAGTTTTTCCATTAGTGAATTCAACAATACTAATGGGATTACTAGCATGGGATGCTAATTGGGCGTGACAT
109	0.904362	10.0146	-	9426 chr3 43569516 43571698 chr11 103236760 103239007 - 34454 1008	22	-		ATCAGTTAAATGAAGTGAAAATTGCATTCTTGTCTTGATAGAGATGAAAATGGATTTCTGGTCATGAAATAGATGTAGTTGTCACTTTTTTAAAAAGGT
112	0.908427	8.21049	-	14616 chr3 70309040 70311361 chr6 71960785 71963121 - 64840 2080	6	-		TGAAGTGTGATTAATCACCATGGATGTATGATTGAGTCAATTGACTGTTACTTTTTCATGATGATTAATCAGCTACA
113	0.940368	0.750685	-	14667 chr3 70472617 70474108 chr6 72329639 72331114 - 68798 735	15	-		TGAAGTGTGATTAATCACCATGGATGTATGATTGAGTCAATTGACTGTTACTTTTTCATGATGATTAATCAGCTACA
116	0.928005	2.53053	-	16577 chr3 80367126 80367337 chr6 97872764 97872962 - 12781 63	52	-		TCTGCACTTCTTCCTCGTTTTGCTCTGGGCAGCATAAGAAGCTCACTGCACAGACAGGATGGGTGGTGAGTGAAACAGA
117	0.999415	1.33407	-	16630 chr3 80673420 80674971 chr6 98728578 98730076 - 20495 1510	52	-		TCTGCACTTCTTCCTCGTTTTGCTCTGGGCAGCATAAGAAGCTCACTGCACAGACAGGATGGGTGGTGAGTGAAACAGA
118	0.915748	16.1824	+	20866 chr3 106517265 106518776 chr6 120729971 120731517 - 69604 1020	16	-		CTGTGACAGGATTGTTGACAAATGCCAGCAGTCATCTCAGCATCTTGGGAAATGTCTGCCGTCGTTGTGTCAACAGCCTGACAG
123	0.918788	7.18578	-	2357 chr11 6924768 6926755 chr16 40532390 40534536 - 88125 1427	20	-		GCCTTTTACAATGCCTACATTTCAGAAATTTGAGCCAGAGACCCCTGGGGGTTTCCTTTCATAATGCCTGAAAATGTAGGGTTATATTGTTGGAGGT
125	0.931534	4.96186	-	2923 chr11 9149501 9151008 chr19 35874050 35875544 + 79059 1251	53	-		TGTGGTTTTGCTGAGGTTGTTGTGGGAAGTTTAAGGGGGGAAATCTCAAATTTTCCTCTTTGCATTTATTGTTTTAGCCTGAAGGGCCAGA
126	0.939185	-2.7918	-	2937 chr11 9180938 9181553 chr19 35940066 35940710 + 28784 341	53	-		TGTGGTTTTGCTGAGGTTGTTGTGGGAAGTTTAAGGGGGGAAATCTCAAATTTTCCTCTTTGCATTTATTGTTTTAGCCTGAAGGGCCAGA
131	0.995159	8.60347	-	845 chr14 2974898 2975257 chr16 14310548 14310927 + 9137 97	60	+	gga-mir-365-1	TACCGCAGGGAAAATGAGGGACTTTTGGGGGCAGATGTGTTTCCATTACACTATCATAATGCCCCTAAAAATCCTTATTGCTCTTGCAGTA
132	0.956672	1.19051	-	2105 chr14 6889171 6890259 chr17 17339152 17340278 + 60219 264	52	-		TGGGCAGTTTGGCCATGGCGAAGAGCGCCTGGAACATCTGATCCAGGCTGCTGTTCTTCTTGGCCGAGATCTCG
136	0.931043	8.77392	-	1442 chr23 3946280 3947352 chr1 212145186 212146361 - 16649 127	17	-		CTCGGTGGACCGGCAGCGGCAGGAGGCACGCAAGCGGCTCCTGGCAGCCAAACGCGCCGCCTCCTTCCGCCAGAACTCGGCCACCGAG
137	0.999313	16.8591	+	1564 chr23 4429873 4429993 chr1 40992593 40992713 + 7385 21	61	+	gga-mir-30e	GGGGCAGTCATCGCTGCTGTAAACATCCTTGACTGGAAGCTGTGAGGTGTCAGCGGGGGCTTTCAGTCGGATGTTTACAGCTGCAGGCTGCTGC
138	0.927218	0.794994	-	1853 chr23 4784367 4785564 chr1 39506583 39507858 + 23151 115	18	-		GGGGCAGTCATCGCTGCTGTAAACATCCTTGACTGGAAGCTGTGAGGTGTCAGCGGGGGCTTTCAGTCGGATGTTTACAGCTGCAGGCTGCTGC
140	0.948673	5.88635	-	770 chr27 2208421 2208715 chr17 34709643 34709950 - 6767 180	16	+	gga-mir-196-1	AACTGCTCTGTGAATTAGGTAGTTTCATGTTGTTGGGCTTTAAATTTTAAACACAAGAACATCAAACTACCTGATTTACTCCAGTT
141	0.97519	16.4357	+	1025 chr5 4990937 4992354 chr11 120758995 120760499 - 27166 638	56	-		CTTCTTCCAGTAATCCTGAGGTAGATATCATACAGGAATGCTGGGGCCTTATGGCTTACAGCAATCCAGTAATGATATAAAAGGTGATTGGAAGTTAG
142	0.994	7.40785	-	1935 chr5 8898956 8899898 chr11 16272442 16273312 + 34346 688	12	-		GATTTTAAATCTGACAGTTAGATTACAGGGTACCTAAGAAAAAATGGCTCTTTCACTAGGTACCTAGTAATTTAATTCTTGTTTGAAATT
145	0.950952	1.75247	-	6004 chr5 27797115 27798327 chr15 64390878 64392067 - 76323 531	17	-		AGCTGTGAGTTTCATCTTGCATTAGTCACCATATGATCTCTATCATAATGGTGGGGGTCAATGAATAGATTAGCTTTATGGGAATTTACAGTT
148	0.967055	2.51302	-	6304 chr5 28641246 28641819 chr15 66228915 66229463 - 18868 468	67	-		GTAGGGTTATCATGAGATAAACACACACATGGGGTGTTATGAGGCACAGCCAAGTATCTGCAATCCCTCCAGGGTATGATTATCTCGTGATAACCGTAC
153	0.935075	-3.4722	-	7192 chr5 31866085 31866534 chr14 32274546 32274990 + 23997 118	22	-		GTGGGTTAGGTCCACGTGACCTGCTCTCGCCTGAAAGCGGCAGCCTGGTAAGGCAGCTGGAGGTCAGGATCAAAGAGCTGAAAGGGTGGCTGAGAGATAC
155	0.948956	4.09562	-	10308 chr5 43498009 43500502 chr14 96499826 96502352 + 92578 1300	45	-		CCCTGGTGCCTCTGATCTTTCTGAAGATTCAGGGCACGCGCTCTTCATTACGGTTTGGGCACCAGGG
157	0.915459	9.58114	-	11498 chr5 49663570 49665848 chr14 42308379 42310669 - 133387 218	10	-		GGGAATATCTGAAAGCAGACCTGGCATATAGTCTCTCCAGCTGATAAGTGAGATATCATATGCCGTACATGGTCATGTTTTCTGAAGTTTCC
160	0.910237	-2.64813	-	13130 chr5 55478170 55479151 chr14 61732587 61733588 - 65309 556	1	-		GCCCTACTTGTTAAGCTGCAGTGTAATACAGAGGCTTGCACTGCAAAGCTTGACAAACTGTAGAGGT
162	0.940651	1.169	-	2389 chr6 13693810 13694695 chr10 58304404 58305339 - 35770 559	13	-		AGCAGATGGATGTGAATTCAAAGTTTTCTGATCTTTAGCACAAGTTATGGAGGGTTATCTTTGGCTGTATATCTTTCTGCT
166	0.960176	-1.69759	-	5628 chr6 26250074 26250438 chr10 114889632 114889982 + 24628 191	67	-		TTGCTGGTACCTAATCTGGTTAAATGTCCCTGTTGTAGGATTTTAGTGAAAATCCTCTATGGGGAATAGGGTTTTTTGCAATTGGATTACTCGCAGTAA
174	0.991726	11.4388	-	2476 chrZ_random 12716782 12718747 chr9 85773343 85775241 + 69373 1269	55	+	gga-mir-7-1	TGGTCTAGTTCTGTGTGGAAGACTAGTGATTTTGTTGTTTTTAGATAATTAAATTGACAACAAATCACAGTCTGCCATATGGCACAGATCA
176	0.996264	16.1161	+	2771 chrZ_random 14203187 14204054 chr9 96887305 96888210 + 20161 858	54	+	gga-mir-24	GGGCTCGACTCCTGTTCCTGCTGAACTGAGCCAGTATGTAAAATCAGAACTGATATCAGCTCAGTAGGCACCGGAGGACGGGTCC
177	0.999952	7.79829	-	2771 chrZ_random 14203187 14204054 chr9 96887305 96888210 + 20161 261	62	+	gga-mir-27b	ACCTCTCTGGTGAGGTGCAGAGCTTAGCTGATTGGTGAACAGTGATTGTTTCCCTCTTTGTTCACAGTGGCTAAGTTCTGCACCTGAAGAGAAGGT
178	0.994352	2.60558	-	713 chr4 2045085 2047197 chrX 84230531 84232731 - 103578 188	62	-		ACCTCTCTGGTGAGGTGCAGAGCTTAGCTGATTGGTGAACAGTGATTGTTTCCCTCTTTGTTCACAGTGGCTAAGTTCTGCACCTGAAGAGAAGGT
179	0.99867	6.89076	-	1484 chr4 4264825 4265763 chrX 136144508 136145403 + 59802 543	4	-		TAGTGCCAAGTGTAGAGCTCTACAGGAAGACTTTTGCTATCATAATTTCCTGTGGAGCTATGCACTGCCCCCACTG
180	0.993141	15.6117	+	1535 chr4 4443151 4443889 chrX 136795503 136796229 + 32241 137	60	-		CCATATGTTCTGCAGTACCTAGAAACAACAGGGAGCATTCAGCTCATCATTAAAGAGGCACCCAGTTGTGCCTAGGTATTGGAGAACATATGG
182	0.999126	15.4245	+	3866 chr4 15503831 15505010 chrX 32486224 32487378 - 78522 853	11	-		GGCTCAGCATTAAGGTGGGTGGAATAATATAACAATATCCATGTTGTTATAGTATTCCACCTACCCTGATGTATTGTGTTGTC
183	0.999852	6.63175	-	5017 chr4 22081288 22082568 chr4 158500231 158501510 + 50576 523	50	-		AAGGATCCTCATTAAGGTGGGTGGAATAGTATAACAATATGCTAAATGTTGTTATAGTATCCCACCTACCCTGATGTATCTTT
185	0.992637	0.968997	-	9434 chr4 44133475 44135391 chr4 175036998 175039015 + 60948 281	9	-		GTCCAGCAGAGCAGAAAATGAGGTTACAATTGGGAGATAATGTTTGCATATGTAACCATATTTCAGCAAGCTGGGC
189	0.96388	9.40448	-	10286 chr4 47332758 47333631 chr4 85502699 85503595 + 47898 729	14	-		TGCTCGGCTTTGTTGCCAATTTCATGCCATGTATTGCTCCATGTTTTGTGCTTCATGAAGCTGTCACTGGCATAAAAGTGGCCTGACCAGGGTCGTAGTA
193	0.964018	10.2971	-	13751 chr4 64483887 64484595 chr8 131518798 131519557 - 9983 659	64	-		AGTACACTTGCTCTTTCTGACCAGGCAGTGCTGTGGCTGCTCAATATTTACCCAAAGCCACAATCACCTTCTGATCTGAGGAGCAGGTGACT
198	0.999415	16.3353	+	1268 chr10 5050457 5051015 chr15 39435346 39435889 - 12545 317	57	+	gga-mir-190	GCAGGACACTGTAGGAATATGTTTGATATATAGTTGGATTAAATAACAACCTAATATATCAAACATATCACACAGAGTCCTGC
200	0.939749	7.15619	-	1680 chr10 6286596 6286982 chr15 70604126 70604500 - 10394 147	1	-		AGTCCTGTCAGACTTTGTTCGGTCCACGGGGGCAGAACCAGGTCTGGCCAGAGACT
206	0.999256	18.0318	+	2229 chr20 7845533 7845906 chr20 60561922 60562296 + 13034 35	52	+	gga-mir-1a-1	CCTGCTTGAGAGACATACTTCTTTATATGCCCATATGAACCTGGCAATCTATGGAATGTAAAGAAGTATGTATTTCAGGTGGG
207	0.999252	14.5712	+	2235 chr20 7856726 7856961 chr20 60572465 60572725 + 8161 101	19	+	gga-mir-133a-2	GAGATCAATGCACAGCTACAGCTGGTTGAAGGGGACCAAATCCATTGAACAGTTGATTTGGTTCCATTTTACCAGCTTTAGCAAAGCATTTGGCCTC
208	0.999429	9.6871	-	3764 chr20 12104055 12105551 chr20 10896499 10898004 - 80023 1229	56	-		ATCCGTTAAAAATCCATAACGTTAATTTAATGGAGAAAATCTAATACAGTTCTATTGGAATTTTTACGTTAAATTAACTTTAACGGGCTTTTAATGGAT
209	0.968977	6.87447	-	3826 chr20 12237478 12238192 chr20 11214293 11215004 - 54486 279	8	-		ATTTAAATTACATTTTTAATTGCAATCATGCCCTCCCAGGGGACTCATAAGGGACCATAATTGCAATTAAAAGCATGTGGATTAGAT
210	0.984544	15.9109	+	3890 chr20 12385657 12386713 chr20 11535683 11536751 - 18205 133	55	-		GGTACCCAGTGTTTGTCATTTAGGAGTGTCATATCATTACATTGCATATTGCAGTGTAATGATGTGAAATGATTAAATGACAAAATGCC
211	0.923077	3.65115	-	383 chr28 1018947 1019130 chr19 61589114 61589296 - 13542 45	1	-		TCTGACTATTCCCTCGCCCACCTGGGATCTTCAGGGGTGGGTGAGGGACATCAGG
212	0.960666	-2.00292	-	1146 chr28 2734547 2735049 chr19 764434 764939 + 27368 92	21	-		GGCGTCCAGCGGCACGTGGATGGTCATGTGCCGGCGCGCTGCGTCCTCCATGGAAGGCGTGCTGACGCGCGGCAGCGTGTTGCTGAAGGTC
213	0.931141	13.9974	+	714 chr2 4034206 4034291 chr3 37985892 37985977 + 5368 12	6	+	gga-mir-26a	CCTGGTTCAAGTAATCCAGGATAGGCTGTATCCATTCCTGCTGGCCTATTCTTGGTTACTTGCACTGGG
214	0.905017	-0.494089	-	1545 chr2 7974217 7974435 chr7 156491931 156492142 + 14103 24	8	-		GCGACGTGGCCACCTCGAAGCGCTTGGGCCGGGAGAGGTACTTGTTGAGTTTGAACTGGTGCTCCAGCTCCAGCAGCTGCTGGCTGGTGAAGGCGGTGC
215	0.999926	7.97784	-	1619 chr2 8245952 8246831 chr7 157059634 157060562 + 36720 159	12	+	gga-mir-153	GCGGTTGCCAGTGTCATTTTTGTGATGTTGCAGCTAGTAATATGAGCCCAGTTGCATAGTCACAAAAGTGATCATTGGAAACTGT
216	0.99986	1.54131	-	1820 chr2 9464499 9464804 chr10 520713 521015 + 18119 161	52	-		GCGGTTGCCAGTGTCATTTTTGTGATGTTGCAGCTAGTAATATGAGCCCAGTTGCATAGTCACAAAAGTGATCATTGGAAACTGT
221	0.98781	5.2617	-	7510 chr2 34254841 34255560 chr3 18144540 18145267 + 46427 233	7	-		TGCTGCTGGTTAAAATATTAATGGGGCACAGAGTGTTGCATGCTCATTTCTGTTGATTTTTAATTAGCAGTA
222	0.968897	12.3311	-	8538 chr2 39839738 39839988 chr3 155370850 155371119 - 5677 201	36	+	gga-mir-138-1	CTGGTGTTGTGAAGTAGCCGTTCTCCGACTGGTGACGGCCTGATTCACAACACCAG
223	0.983196	13.7477	-	9525 chr2 44606539 44606702 chr3 35760969 35761137 + 7343 5	51	+	gga-mir-128b	GTCCAGCTGGAAGGGGGGCCGTTACACTGTAAGAGAGTGAGTAGCAGGTCTCACAGTGAACCGGTCTCTTTTCCTGCTGTGTC
225	0.932566	2.61392	-	12215 chr2 61328512 61330669 chr6 16434572 16436776 + 112039 486	9	-		GGGCTGCGTGCCGGGGATCACCAGGTGCTGGGGCAGCCCCCCGGGGTACCCCAGCGCTTGCTGCTGACTGCTCAGGTAGCCT
227	0.998982	7.27798	-	15214 chr2 83533546 83533814 chr18 44378159 44378439 - 6693 133	52	+	gga-mir-187	TGTGAGACCTCCGGCTACAACACAGGACATGGGAGCTTTTCTGAACCCTCGTGTCTTGTGTTGCAGCCAGAGGGGCACA
228	0.996828	16.2539	+	15782 chr2 87510645 87511275 chr5 4477840 4478460 + 42170 364	11	-		CCCTGTTAGATGACGTTATCCCTTAGTGTGTCATGTTTAGATGGGTCTGCCCGGAGCAGGTCACTGAGGTGATAACTGTCATTTGGAGGG
230	0.969442	15.281	+	16337 chr2 90860084 90861627 chr18 4138182 4139718 - 58525 1269	58	-		CTTAATAAATAAATTACACAGCCAATGTATTATACATAATTTGTGTCCTCATGGGTTTGAATGATATATAATGCATGGTCCAAGTCATTTATTTATTAAG
232	0.959652	15.4162	+	18132 chr2 101506747 101507152 chr18 17098723 17099113 + 23858 71	20	-		GGCTGGAATTGCTCATAGCTGTCATTCAGGTTTTGTTTCAAAGTCCAAGGGCCTACTGGGAAAAACAAAAAGCTAATGAAAGCTGACTGTATTTCAGCC
233	0.99974	13.9629	+	18231 chr2 101724022 101724262 chr18 17659646 17659879 + 9183 13	14	+	gga-mir-133a-1	CAATGCATAGCTACAGCTGGTTGAAGGGGACCAAATCCATTGAAGAGGTGATTTGGTTCCATTTTACCAGCTTTAGCAAAGCATTG
237	0.99198	0.877366	-	19632 chr2 108834380 108835867 chr8 53323563 53325035 + 45869 989	31	-		GGTGGAAAGGTTCAGGATAGCAGCAGCTGCTGCTATGTGGGTGTCTTCACT
238	0.997716	0.877366	-	20507 chr2 113850825 113850964 chr8 65454271 65454415 + 7339 1	31	+	gga-mir-124a	GGTGGAAAGGTTCAGGATAGCAGCAGCTGCTGCTATGTGGGTGTCTTCACT
239	0.995555	17.1058	+	21106 chr2 116565853 116568043 chr8 72680134 72682430 + 98349 835	23	-		CCATTCCTAGGATTTCAGGTGCTGGCCTTCCCTGCCCAGAAAACAGGTGTCCCCACTGTTTTCGGGCAGGAAAGGTCCCTGCACAGAAGCCTGGGAAAGG
241	0.928133	1.5901	-	21590 chr2 118886070 118888690 chr8 77872106 77874813 + 128240 1036	56	-		TTCACTGGTGAGTAATAGCTAAAGGGAACCCATTATGCAAGGCGAGCATTCAGTTTGCAAGTGAATTTGCTTGTAGCTATTGCCACATTTGAA
242	0.996602	1.54326	-	21631 chr2 119058994 119060185 chr8 78205306 78206504 + 78846 203	48	-		GCTGGTTTGGGACATAGCTGAACAGCTGTCAGCAGTGGGGTAGCTGCTTTCAGCAGCAGTTGGCGGGATGGCAGGGTGCCAGCTTGTACCATCTGTGC
243	0.919312	15.8016	+	22409 chr2 124423081 124423298 chr8 93086510 93086727 + 17249 31	12	-		CCCGTTTTCGTTCACATCGAGAAGCAGCTCTGAGGAGTCAACAGGTGAGGTGGTGCTGGCATCCAGAAGCAGCTGTTCGTGCTGGGCGAGGTACTGG
245	0.913591	3.72048	-	24282 chr2 134429758 134431307 chr8 29778286 29779797 - 99961 949	16	-		TGAAGTGATGTATGCTTTGCATATGAGTTGCCATGGTGACAGTGGACCTTTCCAGTGCAGCATATGCCAGCATCTTTGCACGGACAAGTATGACTTCA
246	0.966858	2.57347	-	24774 chr2 141141643 141142304 chr8 10387910 10388563 - 2320 598	17	+	gga-mir-30d	TGAAGTGATGTATGCTTTGCATATGAGTTGCCATGGTGACAGTGGACCTTTCCAGTGCAGCATATGCCAGCATCTTTGCACGGACAAGTATGACTTCA
247	0.95456	3.40558	-	648 chr1 3876880 3878092 chr10 121766115 121767289 - 49708 848	14	-		TGGCATGCTTCACTGGCAATAGTTTGTGTAATTGGGGTATTACATCTTTGACATCTGGATAACAGAAATTCAATTTCCAGGAAGCTGCTA
248	0.990514	5.94864	-	740 chr1 4323269 4323847 chr10 123956054 123956592 - 22912 476	40	-		TCATTCCTGATAAGTGAATAAAGCATTGTGACCAAGCAATCAGATTATTCACTTATCAGGAATCGA
250	0.9999	9.85675	-	3410 chr1 22671944 22674173 chr7 44200576 44202913 - 69738 2021	17	-		GCTTATCATGATATAATCACACCCCAGGGGGAAAGAGAGGTGCTCGGCTGCACCTCATGCTTTGTAATGACCCAGGGGTGTGATTATCTTATGATAACC
252	0.999435	1.17347	-	4777 chr1 29987969 29988467 chr12 61283476 61283894 + 11640 335	69	+	gga-let-7i	TATTTCTAGCTGATTAGGGTCATTATGTTGGAGGGCTGATTTATGTTGTCATTCCCTCTCACCAGTCCTGCATCAATAGATCTTAATGAATTGGTAAATA
253	0.910174	-0.845455	-	5712 chr1 34591741 34592256 chr12 73887221 73887730 + 28645 380	15	-		GGGCTCCACGTCGGTCTCGTCGATGCCCCAGAAGGCCAGCTCCTCCTCGAAGAGCGGCCCGCACACGTCGGCGGGGCAGTGCAGCTT
254	0.9999	15.1815	+	7217 chr1 43095301 43096122 chr12 96481243 96482083 + 25450 508	63	+	gga-mir-135a-2	GATAAATTCACTCTAGTGTTTTATGGCTTTTTATTCCTATGTGATAGTAATAAAGTCTCATGTAGGGATGGAAGCCATGAAATACATTGTGAAAAATC
257	0.925353	5.7106	-	8484 chr1 46831611 46835252 chr22 10639172 10642690 - 137531 3720	9	-		CTTGGGGTTGCTGCAGGTGTAGGGGGCTGAGCTTGTGTCAAAAAGCGACTAACCTCTTCATCTGTGGCAAACTCAGCAAG
259	0.984052	16.5579	+	8505 chr1 46872825 46873185 chr22 10703306 10703663 - 30905 162	11	-		GTGGTCCTGCTGGCAACGGAATCGCGGCGGCACCTCCCGAGGCATGTAGCGGGCGGCGCTTGGCGGTTGTCCGTTCGGCACTGCCAC
260	0.999128	4.11194	-	10445 chr1 54550077 54550387 chr7 22582820 22583141 - 10466 47	11	+	gga-mir-490	GTGGTCCTGCTGGCAACGGAATCGCGGCGGCACCTCCCGAGGCATGTAGCGGGCGGCGCTTGGCGGTTGTCCGTTCGGCACTGCCAC
262	0.986697	11.4666	-	11650 chr1 59928194 59929680 chr12 16501707 16503135 + 79882 796	56	-		TAGGAGCTTGGCTGGGGTCAGCAGATTGCTTATGCTGATCGCAATGATTTGAAGTTGTGATTACCATAAGCAATTTAAATTTTATTGATCTACCCTTCTG
264	0.918617	-0.342272	-	12242 chr1 62707653 62708481 chr12 108682657 108683524 - 38946 513	69	-		TTCCAGTTAATGTATTTCTTCCTGTTCCGAGTGCTGCCATGGTGTTTGATGGTGGGAAGCAGTCCAAAGGGCATTGGGAGATAATAAATTCACTGGAA
265	0.905725	14.0962	+	13134 chr1 68204927 68206023 chr12 126014489 126015686 - 15587 297	40	-		CTTCATGGATGATGGGGGTTTCAATGTGCGTCCAGGTATTGAGACCTCCATCAGCATGAGG
266	0.999383	6.32275	-	16257 chr1 85001942 85002764 chr3 98649534 98650319 + 26181 128	4	-		TACTCACTTCTACCCGCAGGTAGTGCCAAAATGCCGGCGCTATCCGTGGGTAGACCTGTGGGTA
267	0.945313	5.61692	-	16412 chr1 85751139 85751813 chr1 82063327 82063972 - 11415 244	3	-		GGCAACAGCCTCCTTGGAGGTCTTTGTTCCCTGCTAAAACTTTGATCTCCAAGAAGGGCTGCTGCT
268	0.994397	5.86918	-	17668 chr1 92896994 92897568 chr21 16833015 16833625 + 5676 293	7	+	gga-mir-99a	GCCAATTGGCATAAACCCGTAGATCCGATCTTGTGTTGAAATGCACTGCACAAGCTCGCTTCTATGGGTCTGTGTCAGTATGGT
269	0.999685	16.2589	+	17670 chr1 92897815 92898459 chr21 16833842 16834448 + 16588 187	63	+	gga-let-7c	GTGTGCATCCGGGTTGAGGTAGTAGGTTGTATGGTTTAGAGTTACACCCTGGGAGTTAACTGTACAACCTTCTAGCTTTCCTTGGAGCACAC
270	0.983645	-0.367819	-	17678 chr1 92929702 92930134 chr21 16884337 16884789 + 10715 98	61	+	gga-mir-125b	GTGTGCATCCGGGTTGAGGTAGTAGGTTGTATGGTTTAGAGTTACACCCTGGGAGTTAACTGTACAACCTTCTAGCTTTCCTTGGAGCACAC
271	0.989802	2.4495	-	17682 chr1 92945931 92946539 chr21 16899501 16900123 + 28278 507	60	-		TGAGACTGGCTTTTGGTTTAGCAGATAATTAGGTTCTGTCTCACAGGTTCATTTTCCTGTGACTGGGACGTGAATATGACCTACAGCTGGCCTCA
272	0.918407	9.00656	-	17931 chr1 96258237 96258658 chr21 25867926 25868318 + 11838 257	50	+	gga-mir-155	AGGCTGTATGTTGTTAATGCTAATCGTGATAGGGGTTTTTACCTCTGAATGACTCCTACATGTTAGCATTAACACTGTACCATGCCT
275	0.920157	5.98366	-	21398 chr1 116741351 116741846 chrX 142281032 142281526 - 17724 224	14	-		AGGAACTAGGTTTTGATTTGCTTTGACAAGGTGTGAAAGTGCTTTCTTTATGTTCTTTTCTTTCATGCTTTGCAGCACAGCAGATGGAAGAAAAGTCTCT
276	0.977202	4.87784	-	24209 chr1 133818295 133820777 chr13 8132755 8135157 - 93283 2384	49	-		ATCTGCATTCCTCAGCTCAGCCTTCCTTGTATGTTGTTTCTTTATAAATGGTTGAGCTGCTGATGCAGGT
278	0.998374	6.44049	-	25506 chr1 140630285 140631298 chr13 23341211 23342211 - 50119 391	11	+	gga-mir-20a	ACAGCTCTTGTAGCACTAAAGTGCTTATAGTGCAGGTAGTGTTCACTAATCTACTGCATTATAAGCACTTAAAGTACTGCTAGCTGT
279	0.970336	1.89318	-	25773 chr1 145408410 145409454 chr13 44002902 44003934 - 37361 490	11	-		ACAGCTCTTGTAGCACTAAAGTGCTTATAGTGCAGGTAGTGTTCACTAATCTACTGCATTATAAGCACTTAAAGTACTGCTAGCTGT
281	0.952488	15.7422	+	27060 chr1 153390298 153391503 chr13 42855304 42856553 - 20269 421	23	-		CTTGCTAAGTGTCATAACAAAGTGTCAAGCATCTGGTATACAGTTAATTTGTAGTCATTAACTGCATATTGTTGATGTGACAGTTTGTTAGCAAAGCAAG
283	0.956017	10.9918	-	27847 chr1 157871158 157871790 chr13 61860337 61860960 - 24849 381	20	-		ATTATAATAAATTAAATGTTTAAACAGCCAGTGCAAACATTGCGATCCAAGACAAAAATGCTTGCACAGTGCTAGTTTAAGCATTTAATTTATTATAAT
285	0.999971	15.1776	+	30728 chr1 173156703 173157580 chr11 29141914 29142807 - 37387 538	60	-		GCCACACCGAAGGGTTCTCCATTAAGGTGGGTGGAATAGTATAACAATATAAAATGTGTTGTTATAGTATTCCACCTTCCCTGATGTCCCTGATATAGC
286	0.991993	-0.684349	-	719 chr12 2667258 2667437 chr3 52303263 52303436 + 5090 15	23	+	gga-mir-135a-1	GCCACACCGAAGGGTTCTCCATTAAGGTGGGTGGAATAGTATAACAATATAAAATGTGTTGTTATAGTATTCCACCTTCCCTGATGTCCCTGATATAGC
287	0.999681	18.9315	+	1311 chr12 6149283 6150298 chr9 44294683 44295740 - 12211 32	65	+	gga-let-7f	CTCTGTCAGAGTGAGGTAGTAGATTGTATAGTTGTAGGGTAGTTATTTTACCCTGTTCAGGAGATAACTATACAATCTATTGCCTTCCCTGAGGAG
288	0.95552	14.9248	+	1311 chr12 6149283 6150298 chr9 44294683 44295740 - 12211 477	14	+	gga-let-7a-1	CTGCACTGTGGGATGAGGTAGTAGGTTGTATAGTTTTAGGGTCATACCCGCAACTGGGAGATAACTATACAATCTACTGTCTTTCCTAAAGCAGCAG
290	0.921685	-4.48247	-	2807 chr12 11492271 11492513 chr3 9807941 9808192 + 16045 7	61	-		TGGCATCGGCATCGAGGAGCTGGACACGCTGCAGCTGGAGCTGGAGACGCTGCTCTCCTCCGCCAGCCGCCGCCTCCGTGTCCTGGAGGCCGAGACA
291	0.956338	3.33053	-	4252 chr12 16038407 16039938 chr3 71436552 71438101 + 34005 1443	19	-		GCTGAGTGTTTGTGTTTATGCAAAGGGGCCTCTTCCTGCATATTTAATCTAGAGTAAGGCAGTGGCTTTTGTTGTGTTTAGACCACATACCTTCAGT
295	0.986538	0.752389	-	1149 chr13 4648127 4648781 chr5 167470260 167470899 + 38750 389	54	-		GCACTAAAGTATGGATGCTTTAATTAATCCGGGGTGAATTTAATTGCTTTAGTTAAGTGGAAATCGGGTTAAAAATGATGCAGAGCATGCTGGGGTGT
296	0.992442	6.44509	-	1250 chr13 4864705 4864885 chr5 167920447 167920663 + 5741 36	50	+	gga-mir-103-1	TGCTGCCTTCGGCTTCTTTACAGTGCTGCCTTGTTGCATATGGATCAAGCAGCATTGTACAGGGCTATGAAGGCA
300	0.907475	-0.0694741	-	1795 chr19 5067164 5067694 chr17 1563956 1564497 + 3632 1	12	-		CTTGTCTGACTTGTGGTTTTCTTGACAACATTCATCTTCTCTTGGCCTGATAGAGAGCAATTAGTGCTTGTCAGTTGAATCATGTGTTATTAAG
302	0.996108	0.059804	-	1407 chr21 3118925 3119135 chr1 9134315 9134524 + 9630 11	5	+	gga-mir-34a	GCCCTGGGCTGGATATCATCATATACTGTAAGTTCACTATGAGACACTACAGTATAGATGATGTACTCCCCTGGGC
304	0.92971	14.92	+	154 chr26 254568 256943 chr6 36674596 36676983 + 110330 1194	70	-		CGGTCGAGGTGGCTGCTGCCGATTTGGTTAAGGTTGGAGAGAAGGCTGAGAGAAAACAGCATGCTCGGGAACCAAAGGGCGGTGCAACCTGACGACTG
308	0.915537	1.69997	-	3277 chr8 13449391 13451753 chr1 150801849 150804269 - 65194 1700	64	-		GATTTGTTTTTCTTTGATTTATGGGCTTGTAGTCAATAAACTTTATAAAGGAAAGTATCAGACTGAGCAATCAATCAAAGATAAGCAGATT
314	0.972262	13.644	-	198 chr7 590106 591053 chr2 53403094 53403994 - 20953 640	5	-		CTTTTTGCACAGAGAGTCTCATGTCTAATATTTAGACATGATGAGCTTTGTGCAAAAAG
322	0.939164	-1.85813	-	7514 chr7 29197902 29198237 chr2 123633844 123634179 - 27314 59	33	-		GCCGCCGCTGCTCCGTGATGTAGCGGTTCGCCTGGAACTCCGCCTTCAGCCGCTGCAGCTGCTCGGCCGTGAAGGCGGTGCGCGGC
324	0.940007	1.48234	-	8704 chr7 33805535 33807196 chr2 144431041 144432680 + 77132 521	53	-		TGCTAAGCGAGTTTTATGAAGCAGACAGTTGGCTTTTCATTTAGGGGGAGGGTGGCGAGGCGGGCCTTTGCTTTTGTCAGCTTTTTTTGGCA
325	0.939828	9.91159	-	8782 chr7 34021533 34022335 chr2 144917096 144917881 + 51428 425	19	-		GTTGTGCTTAACTGTTATTAACAGAATGTACAGTAATATGTTCTGGCATCGTAATATGTTATTGTAGCATTATAATTAATCTTACAGGAAGTATAAT
330	0.998236	11.7308	-	9287 chr7 35343787 35345764 chr2 148957128 148959143 + 89914 803	54	-		CACTGCTGATGATGTAGTGGTTGTGGTAGTGGTTGCTTGGGAGGAGGTGGCTATGGAAACCTCTGGATGATTAGCGGTG
332	0.95456	3.40558	-	6457 chrUn 26784414 26785501 chr10 13607449 13608500 + 47541 319	14	-		TGGCATGCTTCACTGGCAATAGTTTGTGTAATTGGGGTATTACATCTTTGACATCTGGATAACAGAAATTCAATTTCCAGGAAGCTGCTA
336	0.907251	2.01574	-	8854 chrUn 41686770 41688110 chr10 6548448 6549756 - 43251 89	3	-		GATTCAGTTTTGGATTTTTGCTTGGGAGTTGAGGAGTAGCTCTCCTGAGAATAAGGCAAAGGTGCAACCTGAGTT
337	0.907251	2.01574	-	9220 chrUn 43379941 43381280 chr10 6548448 6549756 - 43733 89	3	-		GATTCAGTTTTGGATTTTTGCTTGGGAGTTGAGGAGTAGCTCTCCTGAGAATAAGGCAAAGGTGCAACCTGAGTT
343	0.907881	7.0819	-	20667 chrUn 122276591 122276939 chr1 84313706 84314055 - 22949 241	46	-		TGATGTTATTTATTTTCCTCAGTTGCTGCTCTGGAAGCCCGGAGTTGACAGAGCGGTTTTGTAGAATAGAAACATTA
345	0.984544	15.9109	+	23158 chrUn 132064712 132065321 chr20 50899677 50900282 + 22723 420	55	-		GGTACCCAGTGTTTGTCATTTAGGAGTGTCATATCATTACATTGCATATTGCAGTGTAATGATGTGAAATGATTAAATGACAAAATGCC
348	0.989453	14.6588	+	27452 chrUn 149936669 149937648 chr4 171133659 171134630 - 32806 316	15	+	gga-mir-218-1	GCGAGATTTTCTGTTGTGCTTGATCTAACCATGTGGTTGTGAGGTATGAGTAAAACATGGTTCTGTCAAGCACCATGGAACGTCACGC
351	0.984782	14.5553	+	1917 chr17 4215339 4215618 chr9 7179685 7179980 - 18250 108	59	-		GGCTTCGGTGCTGCTCCAGTGTTTGGCAGCCCTCCCACTTTTGGGGGATCCCCTGGGTTTGGAGGGGTGCCAGCATTCGGTTCAGCCCCAACC
352	0.992047	12.4403	-	2535 chr17 5709393 5709585 chr9 130046699 130046919 + 7539 140	10	+	gga-mir-199a-1	CACTCCGTCTGCCCAGTGTTCAGACTACCTGTTCAGGACTACGAGATTGTACAGTAGTCTGCACATTGGTTAGGCTGTG
353	0.922967	15.9156	+	1262 chr24 3034832 3035669 chr11 12154938 12155852 - 41374 585	20	-		CTAGTCTGGGATAATGACATGCCATGATTGCTGTCTTTGTTGTATCTTTTCAGTAGAGAAGCAATTATGGGCCTCAATTTAACAGAATAG
358	0.987884	17.1299	+	5619 chr9 21649030 21652297 chr3 37896424 37899465 - 35368 275	14	+	gga-mir-15b	CCTTAAAGTACTCTAGCAGCACATCATGGTTTGCATGCTGTAGTGAAGATGCGAATCATTATTTGCTGCTTTAGAAATTTAAGG
361	0.931806	1.6055	-	2590 chrZ 14438364 14441168 chr9 123063670 123066187 - 42124 2303	21	-		GTTAGCACTTTATTCAGCACAGGCAGGCATCATTTAAAAATCCTTGGGGGAAACCCTGGTGATGTGCAGATGTTAAAGCAGTCTGTTCTGAAGTGCTGAT
367	0.995636	14.8472	+	598 chr3 1390527 1391091 chr2 184342335 184342912 - 27604 265	14	-		GGATAGTATAGACTGAGTCTCCTTGAAAGTAATGGCATGTGATTGCTTACCCCATTACTTTCAATGGGACTAAGTCTATGTCATCC
368	0.915558	15.7733	+	748 chr3 2100609 2100870 chr2 186869638 186869899 - 5896 82	48	-		CAGATTGTAGAATCTCTACAGGTAATTGTGAGATTGCTATAAAGACATCACATTTGCCTGCAGAGATTTCCCAGTCTG
371	0.998518	8.65645	-	3441 chr3 13872602 13872702 chr1 24560979 24561079 - 8804 16	54	-		CTGCGGGGGCGGGGAGGCTCCTCCGGTGTCCGAGTTGGAGGAGGAGGAAGCGGAGGCCAGAGTTTCCTCGCCGAGAGCGG
374	0.995753	4.70662	-	4381 chr3 16650942 16651705 chr1 32476860 32477612 - 58323 358	44	-		AGAGCCGCTCTGTCATTTTCACTATTGCCGACGCAGCAAGGGGTAGTGGAATGACATTGCGGCTCT
379	0.999718	0.263065	-	8438 chr3 39067454 39067750 chr6 4399644 4399942 - 22895 135	53	-		AGTGGGCGCCGAAGTTGGGCGAGTCGGGGTGGATGTAGACGCAGCTGGGCGCCTGCGGCTCCGGCTTGCCGCCCGGCACCCACT
381	0.937329	11.5437	-	9423 chr3 43560793 43562601 chr11 103225887 103227599 - 65886 895	57	-		GAGTGAAGAGGTACTGTGTGTGGAAATAAGAGTTGCCATGTTCAGGGCTGGCCTTGTAACAGCATGGAATCTAAAGGCGATATTCAAAACCACTTCACTC
388	0.90524	6.15564	-	2328 chr11 6843163 6843782 chr16 40378433 40379073 - 18884 320	13	-		CTCCTCCTGATCTTGCTGCTGGGGCTGCAGTGCAGACACACATAATAAAGCCAGGCTTGGCTGGAAATGTAGCTGAGTCCCAGCAGGAGGATGTGAGGAG
389	0.989251	-0.372941	-	3025 chr11 9410836 9412531 chr19 36444111 36445774 + 66741 716	62	-		GGTTTTAGCACTTGTCAAGCTTTTTTGGAGAATGTTTTGGTCAGAATGACAAGATAATTTGTGACTGAGGCTCCAAGCTAGAGAAGTGTTTAAGGCT
395	0.920212	-0.493616	-	5768 chr14 19566794 19567595 chr20 13444471 13445270 + 19692 530	16	-		TGCGCAGGGAGTTGATGGACGTCCTCAGGGGTGACCTGATGACCGCAGCCATGCCGTAGGGAACGCTCTGACGGACGCCGTAACCCTGGCGCA
396	0.938216	5.14561	-	324 chr15 1263985 1265651 chr22 18453178 18454862 + 54526 437	5	-		TCCATCACCACCAGAGCCAACGTCCATTACCTCTGCGTCACTGGACGTTTGCAGGGGAGGTGGTGGA
399	0.90601	9.49939	-	2003 chr15 6326597 6326921 chr12 111304047 111304409 + 14796 159	44	-		GACTCGGCGCAGTGGCTGTCGGTGAAGGAGGAGACCATCTTCCTGCACGACGGGCTGATCCGGGTC
400	0.92228	2.14015	-	1344 chr23 3807607 3807980 chr1 211422975 211423328 - 14067 24	3	-		GGTGGGGGAGGTGCAGAGGCGGCTCTCGCCCCCTGAGTGCCTCAACGCCTCCCTCCT
403	0.928774	1.36512	-	5392 chr5 25249090 25249354 chr14 38041840 38042109 - 20450 100	12	-		GAGCTCGGTCTTGTACTTGGGGTGGCGGGTGAGGCTGCGCAGCTCGTGGATGCCGTGGGCGAACTGGCACTTGTCGCCGTACTTGCAGGCGCCGTTCTC
410	0.957677	7.00922	-	6999 chr5 31196784 31196915 chr14 30564839 30564976 + 10624 35	5	-		CTACATCCAGCACGAGTGGGCTCGCTTCGAGATGGAGCGGGCGCACTGGGAGGTGGAGCGG
413	0.961741	13.8338	-	10297 chr5 43457388 43459581 chr14 96424049 96426260 + 71604 942	66	-		CTCAAGTGTCTCCCTGCTGTGCCTGTAAATGTCAGTCCAGTTTTTTCACGGCTGTGCACACAGATTAGAAACAGCAGGAGAGCTTGGG
418	0.928967	0.304406	-	12406 chr5 53071333 53072007 chr14 51929041 51929848 - 14593 688	67	-		TCCTGGTAGCCCTTGGTGAAGAACTGCATGGCGGTGGCCGCCCTCCAGGGCGTCTTCAGCAGCCCCTGCCGCTCGGGGTCCTCGCCCAGCGCCCTCAGGA
419	0.933651	10.1498	-	70 chr6 519698 521790 chr10 86262929 86265076 + 20181 268	58	-		TGGGGGCCTCGATATATGGCATTTTTATTAGTTTTCCCTGGACGAGGTCTGTGGAACTGGGAAGGCTGCTGGAAGGCTGTAGTACTTGAGGCTGTTA
427	0.97639	5.58117	-	3572 chr6 18559971 18560102 chr10 91342433 91342568 + 7645 50	50	+	gga-mir-107	TCTCTTTGCTTTCAGCTTCTTTACAGTGTTGCCTTGTGGCATGGAGTTCAAGCAGCATTGTACAGGGCTATCAAAGCATGGAGA
434	0.953654	6.57405	-	6357 chr6 28724778 28725411 chr10 120153345 120153977 + 50572 163	61	-		ATCTTAATGCTGCTAAAGAGGACAGGAGATGAAGAGTAAATGACAGCAGTGTAATGAGGATGGCTTTTTTCTCCTTTCTCTTTAATGGCTGAAGAT
438	0.93566	7.61943	-	7632 chr6 33414622 33414936 chr10 133863739 133864016 + 11770 198	55	-		CTGGCGTGGTGGGGTCGGGGCTGAGCGGGGGTGAGGTGACGAAGGCTGCAGCCTTGGCCCAGTTCTTGCTCCAGTAGTGCGAG
443	0.910121	13.1739	-	6766 chr4 32213352 32214898 chr4 148176974 148178545 + 98825 889	56	-		GTGTTTGTGCTGTTATGCCCTCTGGCTTTGCTGCCAGCCTATTCCCTTAGATCAGAGCCAGAAGGCAGACTGTTTTCGAATAC
444	0.975364	2.269	-	7026 chr4 33476890 33478515 chr4 151712491 151714095 + 57246 1173	56	-		GTGTTTGTGCTGTTATGCCCTCTGGCTTTGCTGCCAGCCTATTCCCTTAGATCAGAGCCAGAAGGCAGACTGTTTTCGAATAC
450	0.908936	3.64064	-	12545 chr4 58162508 58165565 chr4 79173337 79176245 - 44395 344	38	-		GCTGTAGGAAATGGAGAAAGGGATTTTCAAAGGGATTTGAGTCTCCCTGTCTCTGTGCCTTTAGT
452	0.902797	12.3045	-	14595 chr4 68164820 68165781 chr4 147127748 147128822 - 55186 450	8	-		GAGGTGCTGTCCTCCAGGTCGCTTTGGCAGCCCTCGTCGTTGAGCGAACTCTGCTTGGTGACCTTGGGCGAGAGCAGCTTC
453	0.998342	5.259	-	15853 chr4 74712928 74713537 chr4 168925826 168926449 - 35829 198	59	-		AGAAGGTTGCAGCTTTAATTCAAGGTTATTGCTGCAGTCTGGCATAATTAATCCAGTATGCTATTCTGCAGTGTAGCTTTGAAATTGCAACTTTTT
454	0.989453	14.6588	+	15937 chr4 75388747 75390492 chr4 171133096 171134727 - 49031 997	15	+	gga-mir-218-1	GCGAGATTTTCTGTTGTGCTTGATCTAACCATGTGGTTGTGAGGTATGAGTAAAACATGGTTCTGTCAAGCACCATGGAACGTCACGC
456	0.918637	7.96152	-	17634 chr4 88525085 88525295 chr20 58589728 58589899 - 6453 18	50	+	gga-mir-103-2	TCTCTGTGCTTTCAGCTTCTTTACAGTGCTGCCTTGTTGCGTTCATGTCAAGCAGCATTGTACAGGGCTATGAAAGAACAGAGG
461	0.902522	3.4862	-	6266 chr10 20483538 20484009 chr15 58064187 58064657 - 8946 208	10	-		TTTGGCTAATCCCAGCTGTCGCTGATTGGTCAGACAGAACCGTGTTGAAAATGTCTCCATCTGGGCTAATCTGCTCTCAGTTGGATGAGTCAAG
464	0.902744	-2.11064	-	1011 chr20 3727799 3728334 chr20 37217991 37218556 + 18718 100	56	-		GAGGCGCGGATGGCGATCTGGTTCTCCTTCAGCCGGCGCGCGTCCCGCGACCGCTTGGCAGCCATGTTGTTCTTTCTGCGCCTT
466	0.995409	8.01928	-	2599 chr20 9172066 9172490 chr20 387372 387729 - 11299 278	61	-		CCAGGGCGGCCGCCCGGCGGTGTAGATGGTCCTTTTGCTGGTGCGCAGCAGCGGGGGCTCTGACTTGCACTGGCTGGTGGTCCGCTTTCGG
469	0.975634	0.355931	-	360 chr2 1553682 1554319 chr3 42679012 42679643 + 8275 534	14	-		AGGGGATGGCGGCCACCATGTCGATGAGGAACCAGCCCTTGAAGTAGTGGATGGCGATCTTGGCGGGGTGGCTCACCACCTCCT
476	0.92421	0.805583	-	9597 chr2 45247567 45248012 chr7 120898757 120899210 - 28401 107	6	-		GTGCCCACCAGCTCCTCGTACTGCTCGATGGCCAGCACGGCGTTCTCCTGCGTGCTGTGGTGGAGGTGGTTGGGCATACGGGTGATGTTCCAGGGCAT
482	0.999245	9.17378	-	15243 chr2 84141130 84141820 chr9 110847902 110848585 + 15155 450	58	+	gga-mir-32	TGCTTGCTCTGGTGGAGATATTGCACATTACTAAGTTGCATGTTGTCACGGCCTCAGTGCAATTTAGTGTGTGCGATACTTTCACATGAGTGCATGCA
487	0.999419	0.673469	-	18232 chr2 101724889 101728549 chr18 17660749 17664319 + 18315 2437	62	+	gga-mir-1a-2	GTTTCCTTCTAAAGAATAATTGTGGAGACTTGGCTAGATCAATAATATGGATTTTTGTTGTTAGGTCTTGTAGTCTGCACCATAATGAGAGAGAGGGGAC
488	0.990032	2.53174	-	18614 chr2 102914899 102916197 chr18 21023213 21024532 + 75299 244	61	-		TTGCCAATGACAGCAAGGTGCCTCACAGATCTCAGGATGGAGCCTGTGGCCTAGTAGGCCTCAGTTTGAGAGCGGCACATTTGCTGTACAGCTGGCAG
492	0.916971	11.9781	-	20210 chr2 112350334 112352915 chr8 61922721 61925212 + 128681 760	9	-		GGTAGGCTTGAAGCGTGACAGATGGTGGCACATAATCACCTCTGTGTGGTGCTTTCTGCTGGCTTCCAACAGGCCTGCC
494	0.938552	16.6219	+	21274 chr2 117470982 117473223 chr8 74866794 74868906 + 77986 2079	61	-		CTGCATTTTTACTAGTGTGCATTCTGGGCGCATGTTGATCGCTGGTTCAGTCCATGCAACTGACATGCTTTTATTAGTCATACAGTATTAATGCAG
497	0.938169	15.2681	+	23093 chr2 127240914 127241904 chr8 100750050 100751034 + 53771 300	52	-		CCAGTGTGAGGCCTGGATTAGTTCACCTTCTCACAGGGAATTTGCCTCGGTTGGGAATGGATTTATTATGGCTTCACACATGG
498	0.958964	13.4259	-	23489 chr2 129156427 129159235 chr8 106401094 106403860 + 65437 2334	21	-		GGTGGAAACGGAGAAGGAATTATCAGGCTTCTGCAGATTGCTGGGCTGGAATTTTAATGGTAATAATCGGGTTTCTGATGGTATATCTTCTCCGCTTATC
499	0.970183	11.7437	-	23554 chr2 129347789 129350505 chr8 106679165 106681905 + 95459 2103	16	-		CAGTGCTATCAGGAATCTCTTCTAATTTTTATTACTGTGAGGCTAAAGCCTGTTCCAGATAATTTGGAAATTTCAGGGGAATTGTGATAGGGCTG
501	0.950402	6.2209	-	3511 chr1 23004559 23006412 chr7 44862338 44864210 - 47366 1543	16	-		AGGCAGCAGTGTTTTTCTCAGAGATGAATATCAACATCAAATATGCTTCTGAGTGCTTTGTTATTTATGTTTCAGAGAGATTTTGTAGCCT
503	0.993795	7.5529	-	3536 chr1 23079584 23080944 chr7 44978505 44979933 - 109473 1291	7	-		AGCTGGTAGCAGATGGACTTTCTTTTGCATCTGCTGTGTACAGACTTGGCTTTGTACTCTTTTCCTGGGGGAGAGAAAGTCTTTCTTCTCTGCTAGTT
505	0.992572	15.1395	+	8146 chr1 46203063 46203909 chr22 9064395 9065202 - 10103 73	11	+	gga-mir-33	GCAGCTGTAGTGCATTGTAGTTGCATTGCATGTGCTGGCAGTAACTGTGCAATGTTCCTGCAGTGCAGTACAGAGGC
512	0.974964	5.66123	-	20499 chr1 111282155 111284431 chrX 130107483 130109776 - 100244 1246	12	-		TAGTTGTAATGTGGGTTGCCATGGTGTTTTGCAAATTATTGCAATTATGTTCACCATGCGAGTCGCCCTTGGTAACTGGCGAAAAAACTG
513	0.981996	5.16943	-	20627 chr1 111677041 111678554 chrX 131200145 131201971 - 21911 1270	43	-		GGTTACAGTCTCTAGCTTCGCCATGTACATGGCCCTTCTGTGTACATGGATGGGCGGGGAGGTAACT
519	0.996132	14.3678	+	25506 chr1 140630285 140631298 chr13 23341211 23342211 - 50119 137	53	+	gga-mir-92	CCCCTTTCTACACAGGTTGGGATCAGTTGCAATGCTGTGCGTTTCTGTGGTATTGCACTTGTCCCGGCCTGTTGAGGTTGGTGGGG
520	0.997751	16.5014	+	25506 chr1 140630285 140631298 chr13 23341211 23342211 - 50119 255	56	+	gga-mir-19b	CACTGTTCTCTGGTTAGTTTTGCAGGTTTGCATCCAGCTGTATGATACTCTGCTGTGCAAATCCATGCAAAACTGACTGTGGCAGTG
521	0.99614	11.8045	-	25506 chr1 140630285 140631298 chr13 23341211 23342211 - 50119 574	51	+	gga-mir-19a	GCAGTCTTCTGTTAGTTTTGCATAGTTGCACTACAGGAAGAATGTAGTTGTGCAAATCTATGCAAAACTGATGGTGGCCTGT
523	0.938135	-6.99505	-	25506 chr1 140630285 140631298 chr13 23341211 23342211 - 50119 865	38	+	gga-mir-17	AAGGTGCATCTAGTGCAGATAGTGAAGTAGATTAGCATCTACTGCCCTAAGTGCTCCTT
525	0.987438	15.6402	+	26969 chr1 153080497 153080916 chr13 42170112 42170527 - 13202 201	16	-		CCATATGTCCTCTAATACCTATGCACAATAGGGTGCAGCTTTAATGACTTGCTTTTTGTGCCCCTGTTGTTGTTAGGTATTAGAGGACATATGG
526	0.935581	14.1192	+	28548 chr1 161540544 161541140 chr13 49521012 49521591 + 11812 252	14	+	gga-mir-15a	CCTTGGCATAACGTAGCAGCACATAATGGTTTGTGGGTTTTGAAAAGGTGCAGGCCATATTGTGCTGCCTCAAAAATACAAGG
527	0.961256	5.7463	-	29195 chr1 165194557 165194969 chr13 79140408 79140765 - 18534 31	60	-		TCTGTGGCTGGCGGCGGCCTGTCCCCAGTGCTTGTCATTTCCTGACGTGCCTGACAGGATGGGGACAGCAGCCCCAGACAGG
528	0.992639	-3.69545	-	29994 chr1 169056653 169056858 chr13 25522859 25523054 + 14654 5	14	-		TCGACGGCTGCGACGCCACCATCTGCTGCGGCAGCTGCGCGCTGCGCTACTGCTGCTCCAGCGCCGAGGCGCGCCTCGA
