# Supplementary material for: MiRFinder: an improved approach and software implementation for genome-wide fast microRNA precursor scans
Source: BMC Bioinformatics. 2007 Sep 17;8:341. doi: 10.1186/1471-2105-8-341 (PMC2206061; doi:10.1186/1471-2105-8-341)
Supplement: Additional file 4 — Supplemental table 2. D.pseudoobscura/D.melanogaster pre-miRNA candidates detected by miRFinder. [file 1471-2105-8-341-S4.xls]

## Sheet: Sheet1
Supplemetary Table 3: D.pseudoobscura/D.melanogaster pre-miRNA candidates detected by miRFinder
ID	Probability of being a pre-miRNA calculated by miRFinder	UCSC Annotation	Position of Pre-miRNA in UCSC sequence	Experimentally Confirmed ? (+ means yes,-means no)	Confirmed Pre-miRNA names in miRBase	Sequence
0	0.939581	729 chr2L 827772 833244 chr4_group3 5601685 5607725 + 177684	3716	-		CGGCCATTGCGTAGGTGTGGATCTCGCCGTCGTTATCACAATCCTCCGTTGTGTAGTTGCTGGGGAACCAGCCGACGGAATTGCCG
2	0.975605	1009 chr2L 1188592 1192675 chr4_group3 9586147 9590703 + 109315	4562	-		CAATGTCGGCGGGAATTTTTCCGGGCGCCTGGTCGCCCTCCTTCTGGAAGGTGACCTTGGTGCCGGACTTCCAGCCGGGCTTG
5	0.935297	2469 chr2L 2740095 2740869 chr4_group4 2081342 2082112 + 28177	574	-		GGCGCACCCGTTCACGAGGAGGTGTTCACCAAGGAGAACTGCGAGATGTTCAGCAGTTTCCTCGAGTCGACGCCCCACGAGAACGTGCGCC
8	0.989581	3935 chr2L 4227662 4230716 chr4_group2 216208 219870 + 73007	690	-		GGCGCAGGTTGTTGGTGTGTCCGCACTTCTTCTTGCGGCAGTTGGTGGCACGAGGATGCAGACGGGCGTAGCACTTGCGGC
11	0.949595	4569 chr2L 5121670 5122272 chr4_group3 8862635 8863269 - 31855	196	-		GTCAATATCAATCCCGCAGATCTGGTGGATGGGAGACCACCAGTTGTGTTGGGCTTGATATGGAC
14	0.97839	5823 chr2L 6451792 6453572 chr4_group5 542200 543881 - 77711	570	-		GTCCAAGCTGCTGGAGCTGCGAAAAATGCTGGATGGTGTCGATGACTTGGAGCGTGTGCCCAGTTATCAGACCATCCTGCGTTTCTTAGCAGCCAGGGAC
15	0.992695	5844 chr2L 6476204 6476922 chr4_group1 1537041 1537803 + 39327	264	-		GTTCTGCTTCATCGAGCTGCACTGGTGGGAGGTGGCCGTCGACGTGGTCACCGTCGGCCTGTGCGGCAAGATGCTGGAAC
17	0.982996	6107 chr2L 6837758 6839928 chr4_group5 329452 331861 + 68939	23	-		GTGGCAGAGCTTGCAGGAGAAGGGCTTGTAGCCGGTGTGCTTGCGGGAATGCGTGATCAGGTTGGAGCTCTGGCTGAAGGCCTTTCCGCACACCTGGCAC
19	0.907101	6173 chr2L 6924678 6934981 chr4_group5 421390 432437 + 386969	212	-		CCTGGTACGATCCTGGGCCACTGTTGCCGTAGCCGTATTGTTGCTGCTGCGGCGAGGTGCCCCAACCCTGATAGCCAGG
21	0.928728	6569 chr2L 7425483 7426480 chr4_group1 4200221 4201151 + 12124	545	+	dme-mir-305	TCGCCTCATATTGAGTGTACTTCAACATGTGCCGGGTTACGAGACACACCAGAGCACCTGATGAAGTACAATAGACATGGGAGA
24	0.968432	8530 chr2L 9950332 9954539 chr4_group3 11415179 11419454 - 117817	95	+	dme-mir-87	AACACATTTCATTCGCGCCTGTATCTTGCTGAACCGCTGCCATTATGGCCAACGAT-CCGGTTGAGCAAAATTTCAGGTGTGTGAGAAATGTGTT
27	0.939819	9607 chr2L 11234981 11238614 chr4_group3 6594583 6598235 + 123468	1107	-		GCTCGCAGGGATTGGCCTTGAGCAGCCGGCGGAAGTAGGGGCTGCAGGCGCTCAGGACGACCTTGTGGGC
29	0.972397	11131 chr2L 12895541 12896327 chr4_group4 551400 552142 + 28317	34	-		ATTTTGTGTGCTAAATGTCTGTCTACTTGCCCCTGATGAATGCGTTGCAATTAGTGGCCTGAGATTGCACATTTGGCATGCTAAAT
31	0.98046	11759 chr2L 13632757 13637059 chr4_group1 3435646 3439681 - 173549	3382	-		GGTTGCTGTAGTTGCAGTTGTTGTTGCTGTTGCATTTGCTGCTGTCCATTTGGCGG-CGGCAATGGCAGCGGCAGCTGGGCCCGAGCCACC
32	0.996144	11812 chr2L 13701881 13704713 chr4_group1 3507233 3510154 - 89623	2713	-		CTGGCCAATTGTCAGAGGCGCGGGCCATGTTAAGTTGAAAATAATAGACGTGGACATGGCTGTCATGCTGTCAGTCGAAGACGATGTGCGCCGG
35	0.937214	13696 chr2L 15971621 15972217 chr4_group4 4810884 4811608 + 20110	516	-		CTGCAGGACATGACTTGTGTGATGTGTGGAAAATGCAGCAGGGCAAACATTTTATAATTTGCTGCAGCACGACGCATCGCATAAGTCAGCAG
37	0.920528	14337 chr2L 16692716 16693953 chr4_group3 8385357 8386889 + 12849	1480	+	dme-mir-9c	ATTTTTGCTGTTTCTTTGGTATTCTAGCTGTAGATTGTTTCACGCACATTGTATATCATCTAAAGCTTTTATACCAAAGCTCCAGCTTAAAT
39	0.955892	14391 chr2L 16775956 16780203 chr4_group3 8644758 8649105 - 198745	759	-		AGGGCCAGGTACGGAGCTGCAGGTACTTGCGCAGATTGCGCTGGACAACCTTGAGGGCGACGCGCTGTTCCTGGAGCTTCTTGAAGCCCT
41	0.99324	14392 chr2L 16780204 16784722 chr4_group3 8649241 8653920 - 274465	1438	-		CATGCGCAGGGCCTCAGCCTTGCCCTTGGCCTCGGCTTCGAGGGAAGCCTGCATGGAGTCGAGGGCACGCTGGTGGTTCTTGCGGGTG
44	0.967689	15167 chr2L 17562132 17563512 chr4_group3 816815 818267 - 19557	178	+	dme-mir-124	CGTTTTTCTCCTGGTATCCACTGTAGGCCTATATGTATTTCCACCATAAGGCACGCGGTGAATGCCAAGAGCGAACG
47	0.997685	16765 chr2L 19443308 19448359 chr4_group4 547397 552492 - 256982	4957	-		TCCATCGAACAGATGTACCAGAAGAAGTCGCAGCTGGAGCACATCCTGCTGCGACCCGACTCGTACATCGGATCCGTGGA
48	0.999511	16840 chr2L 19565210 19565520 chr4_group5 1280518 1280876 - 12507	254	+	dme-mir-2a-2	GTTGATTATCTAAGCCTCATCAAGTGGTTGTGATATGGATACCCAACGCATATCACAGCCAGCTTTGATGAGCTAGGATAATCAAC
49	0.994311	16841 chr2L 19565728 19566704 chr4_group5 1281252 1282333 - 29300	102	+	dme-mir-2a-1	GCATTCATGCTGGGCTCTCAAAGTGGTTGTGAAATGCATTTCCGCTTTGCGCGGCATATCACAGCCAGCTTTGATGAGCTTAGCGTAATGT
50	0.99995	16841 chr2L 19565728 19566704 chr4_group5 1281252 1282333 - 29300	405	+	dme-mir-2b-2	GAGAATTGTGTCATTCTTCAAAGTGGTTGTGAAATGTTTGCCTTTTTATGCCTATTCATATCACAGCCAGCTTTGAGGAGCGACGCGATGCTC
52	0.978499	17552 chr2L 20430053 20431064 chr4_group4 2687952 2689007 + 51804	613	-		TCGAGCTGCTGTTGGTCGAGGGCCGGAACTCGTGCGAGCTGCTCTCGACCATGGCAGTGCGG
53	0.982932	17556 chr2L 20439140 20440182 chr4_group4 2687936 2689007 + 52621	624	-		GCTGTTCGAGCTGCTGTTGGTCGAGGGCCGGAACTCGTGCGAGCTGCTCTCGACCATGGCAGTGCGGTATGTGGCGGC
58	0.999765	1817 chr2R 3251058 3255107 chr3 17124200 17128027 - 147363	1630	-		GCGCTTCTTCATCGATTTCCCGGACATCAATACGCAGACCACCAAGCTGGAGGCCTACTTGCGTAACCATTTCTGGGGCGTCGATGAGGAACCGC
60	0.99691	2507 chr2R 4172575 4176241 chr3 13657586 13661138 + 201092	3575	-		CGTAAAGTTATAGCTGCGCACCGCCCTGCCGGGCATGGCCAGCTCCACCTTGATGTTGGCCGTGGCCGTCACCTTGGTGGTGTTGCTGTCCGAGTGCG
61	0.901966	2665 chr2R 4383376 4386868 chr3 13876902 13880428 + 173660	3349	-		ATTGATCTCGACGGCATCCTTCAGCGCCTCCATGACAAACTGCCTGACTACTTCTAGGGGGAACTTCGGGGAGTACAATTGGTCGATGTCGGGGATCGGT
62	0.999794	2669 chr2R 4390917 4400003 chr3 13883454 13892647 + 514452	4815	-		TGGCGATGCCGAGATTGAGTGTCGTCATTACCATCTCCGAAGGTATACCTTTGGAGGCGGAAATGTGCAACAGCACCATTTCGGCAACGCCA
65	0.945763	3075 chr2R 5030267 5037620 chr3 13597510 13605385 + 241457	6373	-		GTGTTGGCCAGCGCCGCCAGCGGATGCGTCTGCAGGTGATTCTGATGCTGGTGCACATGGTACTGGTACTGCGGATGCATCTGCTGCTGCACCGACGC
66	0.999744	3134 chr2R 5130810 5134566 chr3 14102667 14106325 + 66799	2544	+	dme-mir-307	ATTTTGTCTTGCTTTGACTCACTCAACCTGGGTGTGATGTTATTTCGATATGGTATCCATCACAACCTCCTTGAGTGAGCGATAGCAGGACAGAGT
69	0.913817	3997 chr2R 6329495 6330509 chr3 3824921 3825888 - 44610	515	-		CCATATTGGATGGCAGTAGCTCTTCATTACCGATCTCGTCTTTTGGTACACTGAGACAGCTCGGAAACGACAGATTGCACGGCAATCCGTTGG
71	0.995141	4589 chr2R 6967900 6971671 chr3 4504620 4508492 + 107038	2183	-		GAGCACCGGGGCTGCGGTGGCTGTGGCTGCTCTGCCAGCTGGTTAACGCAGCCCCTGTGCCC
75	0.994738	5168 chr2R 7685626 7687702 chr3 406770 408567 + 30033	686	+	dme-mir-281-1	CGAATAAGTGAATAAAGAGAGCTGTCCGTCGACAGTCCA-GAAACTATTTAATATCACTGTCATGGAATTGCTCTCTTTGTATAATATTCG
76	0.951633	5346 chr2R 7963450 7970386 chr3 13996087 14003416 + 257504	1113	-		TCGTTCTGGTGATTCAGCGATGTCTTGCCGTGCCAGAAGCACTCCTGACACAACTGGTAGGCGTGACACCGCTGACAGCGATAACGA
79	0.999874	5887 chr2R 8692006 8695270 chr3 9195730 9199070 - 108908	1487	-		GCGGCGAACAACTGAGCAGCAGCAGCAGCGGCAGCCTGTTGCTGTTGTTGCTGCTGCTGCTGTTGCTGCTGC
80	0.96981	6454 chr2R 9399299 9410503 chr3 8025192 8036228 + 574006	4296	-		GGTGGTGCTTGACGATGGTCGGGTTTGCTCCATTGTTGAGGCCATCAACAGTGGCAAGCTGGACATTCAGTCGATATCGGTGCGCGACC
88	0.966377	7758 chr2R 11243502 11245500 chr3 206785 208986 - 57235	609	-		TGTCGAGTGCCTTTTGAGTTGTTTGTCAATATGTAGACCATTATTCAATCAATATATTGACACACATTTCATTTCCTCTCGACA
89	0.987487	8587 chr2R 12345879 12346723 chrU 3156463 3157368 - 14147	487	+	dme-mir-8	GGTTAAGGACACGGACGACATCTTTACCTGACAGTATTAGAGTTATAAAAAGGATCTAATGCTGCCCGGTAAGATGTGAACAGATGTCCTTGCT
91	0.978522	9016 chr2R 12868997 12869303 chrU 8492724 8493017 + 22682	173	-		GCGGTGGCGCGTGTTTGGGCCGCTTTTAATTGTGCCTGTAGGTGCAGGGGGGGATGGAAGTAGCGGCAGGGGTCGCGTGCGCACCTGC
93	0.900849	9263 chr2R 13319931 13324732 chr3 16472049 16477235 + 110133	5291	-		GCTCCGGTGGTGGTGGCATACGGCAGTCCCGCCTGGACCACCACTTGGCCGTCGGACACCAGGCTGCCGATGTCGCCGCCCGAGT
103	0.985882	12276 chr2R 17583824 17587072 chr3 15505909 15509506 + 101225	551	-		GAATGGCATCTGATGGACCAGGGCGTGCTTCTCGGACATGTTCTGCACCATGTCCAGCAGCGTGTCGTCTTTCATCTTGATGCCGCTGTC
105	0.996315	12426 chr2R 17894930 17902877 chr3 4911770 4919953 - 178016	4659	-		GGTGGTCGCCCTGCCTGAACGTCTGCGATCGATCCGTGATGTCGCGATCGTCGCAGAGGATCGACAGCCGGGCGCCCACC
109	0.902287	13204 chr2R 18903557 18909949 chr3 10656125 10662594 - 266459	3922	-		CTGCGGGTATGAATGCAGTCTGAGACATCCACTGAATAATTCCGTCCAGACACATGTTCAGAATGTATTCATGGCCACAG
114	0.999587	14034 chr2R 20320956 20325718 chr3 8951167 8956219 - 110565	2491	-		GGCGTCGGGGGCGTCCATGCCCGACTGGGGGGTGCTGGGAGGCCCCTCGTAGGGGCTCCCTAGGTCCGTGAAATTGAGCGTGTTGGCGCCTATTGAGGCC
116	0.995776	1549 chr3L 1759209 1767247 chrXR_group8 500160 508540 + 434927	6045	-		GCAGCACTCGACCAGAAGATCAAGAGCTTTAATGTTGGACCCAACCCGTACACGTGGTTCACCATGGAAGCTCTTGAGGAGACCTGGCGTAATCTGC
118	0.998019	2422 chr3L 2772008 2778785 chrXR_group8 3593951 3601023 + 314864	6640	-		GGGAAACGACACGCCTGGATATCCGCGGGTGAGCAGCGTGCCGCCGCGCTCACTCAACTGTAACGGGTATTCAGGCGATTACAGCGGTTCCC
119	0.998509	2826 chr3L 3234557 3235047 chrXR_group8 5907989 5908529 - 12379	3	+	dme-mir-282	CCTTCTAAATCTAGCCTCTACTAGGCTTTGTCTGTGCATTCGAAAGCC-GATCAGACATAGCCTATAAGAGGTTAGGTGTACCAAGG
122	0.962342	4035 chr3L 4636773 4638637 chrXR_group8 2755113 2756905 + 78665	316	-		TGGGTGGCTGGAATAGCAGGATGGCCTTCTCGCCGGTGGTGCGGAACGAGAAGGCAATGTCGCCCTTCCTCCAGCCG
123	0.984647	4751 chr3L 5373808 5377282 chrXR_group9 1646965 1651115 + 71972	1099	-		GGTAGAATGCAATGTGAAAAGCTTTTAATGGCATTTGCGTAAATTAAATGCTATTAAAATTATTTTCATAGCTGCTGCTACT
126	0.972395	5088 chr3L 5837192 5837877 chrXR_group8 5691852 5692534 - 27138	397	-		CCATTCGTCGGTGCTATATTGAGTTTTCAATCTTTTGTTGACTTGATGTGGCCACCGATCGACTGG
127	0.953537	5765 chr3L 6604458 6605587 chrXR_group8 3892297 3893533 - 53079	1036	-		GCACATGCTGGACGATGATCTCTTTGGCCATTTCCGCCGGGCAGTCGAGCACGATGCGCTTTTTGCTAAAGCGACCCAAATCCTCCAGCGTGTGC
128	0.977892	5884 chr3L 6764574 6767085 chrXR_group8 4072524 4075124 - 170576	1514	-		GCTGCTGGCTTAGACTATTGAGGGATGCAGGAGTGGACGCAGCTGCAGCTGAGTTCGACTCCTGGATTTCTGATTGCTAGTGGGCCGC
129	0.930618	5884 chr3L 6764574 6767085 chrXR_group8 4072524 4075124 - 170576	1933	-		GCGGATGCTGGTAGCGCATGGGATCCATGTACATGGCGGCTGCTGCAGCGGCTGCTATGCTGGATGCCTGCTGTTGTTGCTGTTGCTGC
132	0.9902	7088 chr3L 8250935 8251910 chrXR_group3a 1424376 1425246 - 31543	555	-		CTCGTGGGTGCGGCAATAAAACGGTTTGGTTTTCATGCCATCGCCTACTTTGGTGTAAGCCAAAACCCAGACCGTGTAGTTGGTGTATTTGCGCAG
134	0.952045	7399 chr3L 8695385 8704589 chrXR_group8 334331 343785 - 293097	9619	-		TCACCTTGCTGTACTCCGGGGGCGAGACGTAAGCCTTGTAGTTGTTCTGGCCGGGGTACAGGAGGGTGG
135	0.936092	7608 chr3L 8978612 8982968 chrXR_group5 434908 439409 + 139568	3242	-		GGTTTGCCGGTGATCGTGGCGCTCAATCAGCGCATTTAACTTGGCGCCGGCGCCAGCGTTTAAGATGCGGCTCGCTCTGATCTGCTGATAAGCC
136	0.999278	8038 chr3L 9604739 9609279 chrXR_group8 611449 616050 - 229728	4515	-		GCGCCGGCTTATCGTTCTCTTTCTATGGCGCATATCCGGACTCGGATATGTTCTGTAAAAAGGAACTGGCCGGTCGC
137	0.997742	8071 chr3L 9639460 9644049 chrXR_group8 647861 652665 - 138283	3822	-		CGGATTGGCGTCAGGATGTCGTGCACGGTTACACTCAGTTTCTGGTGCGCGACGTCACCGACACCTATCCG
138	0.994109	8252 chr3L 9871698 9875899 chrXR_group9 5509948 5514479 - 132341	4414	-		AGCTGCTGCTGCCGCCAAAGGCGCGGCGAAAAAGACTTGCCTCGCTGGCCGATGGCGGCGGCGGCGGCT
139	0.99951	8700 chr3L 10338643 10339614 chrXR_group9 2110639 2111523 + 8596	620	+	dme-mir-276a	TGGTTTTTGCCATCAGCGAGGTATAGAGTTCCTACGTTCAT--TATAAACTCGTAGGAACTTCATACCGTGCTCTTGGAAGACCA
149	0.995636	13020 chr3L 15241027 15241792 chrXR_group6 6121586 6122374 - 15173	8	-		GACGACAATGCGTGACAATAAGAGGCCACGGCTGACACTTGAACTGCGCTCTTATTGTCATTTATTGTTGTT
150	0.991926	14527 chr3L 16981811 16983028 chrXR_group8 8506886 8508103 - 79258	600	-		GGGTTCTTGATCATGTCCAGGTGGGTAAGTACGCCCATTATCTTGGGCATGCCGTGCACCTGGCAGATGTTCAGGAACTC
151	0.920888	14960 chr3L 17523917 17528036 chrXR_group6 2215774 2220219 + 165639	3795	-		GCTGGTCGACTCGAAGGCTGTGTCCCGCCTGTGGGGCATGCACAAGAACAAGCCGGACATGAACTACGAGACGATGGGC
155	0.900818	16058 chr3L 18669406 18670071 chrXR_group9 4910656 4911470 + 26698	470	-		TGAGGTTAAGTGATTGTTGAGCGTGTAAGTGGCGCTCGTTAGCCGCTGACAAGACGTGTTCATCAGCATGTGGCCCA
156	0.921417	16552 chr3L 19304884 19308920 chrXR_group8 7398095 7402195 + 116166	3990	-		GACTACAGCCGGTCGAATATATCCACGTGGACCGGGAGACCACCGTGTGATATGTTGCCGCCGGCTGTGGC
159	0.927051	17932 chr3L 21009427 21013178 chrXR_group8 3836770 3840843 + 194196	3337	-		GCTTGGAACGCCGGCACAGTTTGCGGCTCTTTGGCTCGTCGAAGCGCCTGCAACGCTGCGCCTCCACGC
161	0.97731	18368 chr3L 21602390 21604980 chrXR_group6 2062841 2065913 - 74251	179	+	dme-mir-316	CAAATTCTAGTCGATTTGTCTTTTTCCGCTTACTGGCGTTTCAATTCCACAACGACAGGAAAGGGAAAAAGGCGTATTTACTATGAGTTTG
163	0.920704	18566 chr3L 21864370 21866594 chrXR_group6 1433727 1436307 - 71472	1962	-		TATATGCCATGTATATAGATATATATATAGATATATATATAT------TATAGATATATATATATATAGATATATATATATTTATATATATAGGTGTGTA
165	0.988198	18904 chr3L 22348799 22350676 chrXR_group8 67602 69859 + 51422	1796	-		GTGGAAGCACTTTAGATTCACATTCAATTAATTAATTTAAGCAAATTGTTTGCTTCAAATTAATTGAATTTGCATTTAATTTGCGCTCAC
167	0.989528	77 chr3R 119469 123612 chr2 5994621 5999645 - 117884	1767	-		TCCTGGTGGAGCTCAAATTGACTCTAGTAGGGAGTCC-TTTAATGAGCGACTCCCTAACGGAGTCAGATTGAGCTGCAAAGGA
168	0.973001	400 chr3R 534367 537763 chr2 24051150 24054631 + 128563	252	-		TCGATGGACTGCATCTTGGCATTGGCCGTTGCTGTGGCTTCGCTCAATGATTGCGTGGCCGCCGCTGCGGCCGTTGCTGATTCGGTCCAGGACTCGG
173	0.994759	2048 chr3R 2633906 2636106 chr2 11024494 11026812 - 34190	1440	+	dme-mir-10	TTGCTCCACGTCTACCCTGTAGATCCGAATTTGTTTTATACTAGCTTTAAGGACAAATTCGGTTCTAGAGAGGTTTGTGTGGTTCAA
175	0.978985	2108 chr3R 2715150 2718294 chr2 11109312 11112653 - 89624	280	-		GGCGGAGTGTATCGCCAACGTGTGACACATTTCTGCTTTTAAGGAGGATTGCATTTGTTACGCGTGCGTTGCCTCCGCT
177	0.945829	2546 chr3R 3242314 3249660 chr2 26539148 26546453 + 145202	5940	-		AGTCATATTGCTGGGAATTTTGTATTCATTAATGCGAGCTAAACCCAAGTAGTTGTAGACCTCATTAGTGAATTCAAATTTCCACGGCATTACGCGATT
183	0.924062	4323 chr3R 5494749 5495564 chr2 25609280 25610104 + 62937	491	-		CATTGCGAAGCTATTCAGTGGGGCGGTACGCACCGGCGGATCTTTGCCGCTGCTCCACTGCGCCACGCCCTTCGCAATG
184	0.969706	4340 chr3R 5515916 5517741 chr2 25207967 25209645 - 77582	605	-		TGGGGAGCTGCTGAAGGAGGGCCAGGCACTGGTGGCGTTGGACCGGCAGTGGCATGTCTCTTGTTTCCGGTGCAAGGCCTGCCAGGCGGTGCTCA
185	0.969706	4349 chr3R 5523802 5526261 chr2 25207967 25210172 - 78085	605	-		TGGGGAGCTGCTGAAGGAGGGCCAGGCACTGGTGGCGTTGGACCGGCAGTGGCATGTCTCTTGTTTCCGGTGCAAGGCCTGCCAGGCGGTGCTCA
188	0.98142	5668 chr3R 7047782 7050974 chr2 28508146 28511317 + 152200	2159	-		CCTTGCCGTCCTTGGTGTGGATGCCAGCGCCGATGCGGTAGATCTTCTTGTTGATCTCGGTACGGTGGTGGTAACCCTTCTGACCGGCACGG
189	0.980641	6555 chr3R 8119660 8122083 chr2 22850654 22853208 + 94378	1100	-		GCGGGAGCGGTTGCCAGCGAAGTACTCAGCGGCGAGGCGGTTAGGTTGCGGGAGGACGAACCGCTTTGCGATTGAGTAGGAAGCGAGGCGCCTAGCCCGC
193	0.990876	7211 chr3R 8924533 8925011 chr2 19572946 19573423 - 20900	71	-		ATGCAGTCGCTTGGCCCAGAGACGCGCCTGTTTCTTGTCGCTCACAATCATGTCCATGTCATGTTGCATGCGCGTCAGGACCCAGTGGAAGCAT
194	0.904745	7291 chr3R 9039576 9040389 chr2 19680518 19681359 - 21341	625	-		GGCGACGCCTTCAAGTCTAGCTGCACGTACACGAGAGTGGAGTTGGAGTCGTCGGC
196	0.990753	7503 chr3R 9288143 9291686 chr2 16683042 16687000 + 110803	2088	-		GTTCGCTTTCCTAAGTACTAGTGCCGCAGGAGTTAGGTTCGTGTCCGCAATACCTCCTGCTGCCCAAGTGCTTATTAAAGCGGC
199	0.997072	8346 chr3R 10315664 10318339 chr2 16322699 16325947 + 71001	573	-		CGACT-GTGGCGCAAATTTGATCCAATTGTGCACTCATTTAATCGTGATCTTTATGCGAGTGTACAGTTGGATGTGTTTAGCCTTTTATGTCG
200	0.973533	8363 chr3R 10341255 10344698 chr2 14088518 14091833 + 153153	1	-		TCCAATTAGAATATGGCGACTCCCTCCAGCACCACGGGCAGTGAGACTGACCACAAGTGCGGAGGGGGGATGACCGAGTTCTAATTGGA
202	0.958821	9069 chr3R 11206560 11208639 chr2 20871648 20873632 - 47514	384	-		GCGGCCACGGCAGCGGCCGCCGACTGATGATGGTGCATCGACTCGTACGGCATGCTGTGGCTGC
204	0.985715	9086 chr3R 11246822 11251041 chr2 20918519 20923135 - 215676	4306	-		GCTGAAGTACACGTCCATCAGGGTGAAGAAGGGCCACTCGCGTCGCTTGGGCTCCTCGGACATCTTGATGGCCTTGTACTCCTGC
206	0.99819	10134 chr3R 12677365 12683784 chr2 17614856 17621727 + 133768	5491	+	dme-mir-iab-4	GTGCTCTCTCGTGTTACGTATACTGAAGGTATACCGGATAGGATACACTCAGGATACATTCAGTATACGTTTACGAGGTCGCAC
207	0.999792	10181 chr3R 12758578 12762527 chr2 17703504 17707806 + 70188	281	-		GACCCCCACGATGTCTCGGCAGTCGGGTCGCACGCCGCTGCCGGGGCGTGGTGGGGGC
208	0.982541	10540 chr3R 13200805 13202517 chr2 21512925 21514739 - 81132	52	-		GTTGAGTGGCAAGTGCCCGGCAATGAGCTGTTGAGT---CTGCCGGGCACTTGTCTCTACGAT
221	0.912009	15890 chr3R 19653909 19658278 chr2 12854511 12858929 + 108061	2462	-		GCCATCGGGACTGGGCCTTGGCGTCTTGCCCACCCAGAAGAAGGCGTCCGGTCCGGTGCCGTCGTAGGC
224	0.991198	17218 chr3R 21414521 21415892 chr2 21102792 21104536 + 25620	114	-		GACGCTTGCCATTGATATTGTCCTGTCACAGCAGTATTGTAACACTATATTATAGTTTACTGCTGGGTCGGGGCATTAACATTGTTGAGCGTC
229	0.993407	18122 chr3R 22569158 22571723 chr2 25836748 25839610 - 63427	1457	-		GCAGTTCATCAATCAAATCACTGGCTGTTACTCAAGCAGTCATGTGATTTGATTGATTCGCGC
234	0.954327	19589 chr3R 24643042 24645236 chr2 27369261 27371447 - 82201	1192	-		GTCGTGGATGCAGGTCCACTCGCTCTGCTCGTCGCAGCTGACGTTCCTCGTCAGCATGCAGCAACAGTGCGGGTGAATCTGCAATGCCATGAT
235	0.997029	19912 chr3R 25041884 25043580 chr2 1879531 1881506 + 36512	1230	-		CTGACTCTATTTTGTCGGCGAACATGGATCTAGTGCACGGTGGTTCATGATTAAGTTCGTGACTAGATTTCATGCTCGTCTATTAAGTTGGGTCAG
238	0.991141	20799 chr3R 26186048 26188343 chr2 29390387 29392974 - 85337	28	-		CTCCGTGCGAGTAGTCACTGTAGAAGCTCAGACGCTGCTGCGGATGCATTAGCATCTTGAAGCAGTTATTGCACTGCAATGGGAGGAGGGAG
242	0.978879	21819 chr3R 27552270 27555255 chr2 14209648 14212602 - 72124	1412	-		GGCGAGGGCTTGTCGTCGTTGACCTCGGTGAGGCCCTTGATGCGCAGGCTCTCGGCC
243	0.940093	484 chr4 745917 747122 chrU 2868573 2869890 + 21994	13	-		GCAGTTGTGGCTTTTTAACAAAGCTGGGAGCGAAATCTTCAGCCACCCCCATGCTGAGGGTTTTCCTTAAGCTTCGTCTTCAACGGCTGT
244	0.940607	740 chrU 3701541 3703177 chrXL_group1e 5774187 5776145 - 62816	1606	-		TCGAGCTTGGCGGCGATTGCGGCGAATGCAGGGCAGCCGAATCCTGAAACATGACCTCCGCCTTGATGAACATATCGTTGGAGTTGTCGCCAGAGCCCGA
245	0.992595	604 chrX 603307 606401 chrXL_group1e 137884 141186 + 82497	1077	-		GCAGTGGTGCCCTCGACCTGGCCATATTATTGACGATAATCTGGCCACCATTGAGGCTCATCACTGC
248	0.985538	1571 chrX 1644583 1645136 chrXL_group1a 4174568 4175114 + 4986	482	-		TCCTCACTGAAGTCGGGTTTCGTTAGCAGCGGGCTGTTTTAATAAATTCAACAAGTTCGTTGTCGACGAAACCTGCATGCTGTGTGGA
250	0.998116	2065 chrX 2236580 2238121 chrXL_group1a 6008851 6010678 + 45277	806	-		GATGCCCGAGGCTGATGTTCTGAATTTGATACGATCGCAGGGCTCGTCCTTGACGTTGGAGATATTCAGAAGGTCAGGCGCGGGCGCC
255	0.974665	3663 chrX 3618031 3618540 chrXL_group1e 4030941 4031473 - 16376	70	-		TTGCGCTTCGTTTCGGCTGCGCGTGTTTTTCGTTTCAGTTATTATTGAGACTAAAAATGCGGCGTGAGATTTGATTGTGAGTAAGCGCAA
256	0.995295	4658 chrX 4513148 4515055 chrXL_group1e 604368 606263 - 81975	322	-		CCAGCTCCGAGGAGTGCTTGGACCAGGCCAGATTGCAAACCTGCGAGCCCGTGTCCACGCACTGCATGGGCTGG
258	0.999946	6293 chrX 5953307 5954977 chrU 4826672 4828360 - 116760	588	-		ATCATGAAGGATACGCTGAGGGATAATTGCGATGACGCGGCCGATTGCGTGCGCAATTGCTGCGTCAGCTCGGTTATTGCTCCCATATTCTTTGTGAT
260	0.936887	6737 chrX 6398747 6402330 chrXL_group1a 5586087 5590126 - 86995	945	-		CGAGGTGGTGCTGTCCGCCGGCGAACTGCTGCGCAGCGAGGCGGCAAATGCCCGATGGGCGGCGTCCACTTCG
270	0.909156	13885 chrX 13202564 13203189 chrXL_group1a 3149989 3150677 - 25228	348	-		TGCTGACGTCGCAGGGCCACCTGGGCGGCCATCACCCGCTGGCGATCGACGACCAGTTGGCAATTGGGGCAGCAGCA
271	0.994112	15955 chrX 15180045 15186108 chrXL_group1e 12154446 12160420 + 241057	1521	-		GAATGCCAACGTCTTGCCACTGCCAGTTTTAGCAATACCTATCAGATCCCGTCCGGACATGATGGCCGGTATGGCCTGGCACTGGATGGGCGTGGGCTTC
272	0.982897	16585 chrX 15799763 15800271 chrU 12398829 12399330 - 3770	134	-		GTAGGGTTTCAGAATCCAAACGCTTTGCCGAATTTCG-TATGCCACGGTAAAGCGTAGGAATTCTAAAACTCTAC
279	0.995205	18832 chrX 17962128 17962837 chrXL_group3a 724541 725295 - 5329	34	+	dme-mir-210	GGTGCTTATTGCAGCTGCTGGCCACTGCACAAGATTAGACTTAAGACTCTTGTGCGTGTGACAGCGGCTATTGTAAGAGGCC
282	0.996525	20438 chrX 19590339 19591939 chrXL_group1e 4986108 4987721 - 94417	966	-		GAACGCAGCTTGGAGTAGCTGGCCAGCAGGGTGAGCTTCTCGCGCACATTGCCCTGGTAGAAGGCCACCTCCTCCGAGTTGGTGATC
287	0.916752	22688 chrX 22083403 22083959 chrXL_group1a 891613 892220 - 25708	274	-		CCGTTGAGGCCCAAATGGTCGCGGCTCTGCCAGGACACGACCACCGAGTAGGGCTGAATGTCCTGGATGGCCATTTTGGGTATTAGCGG
288	0.916752	171 chrXh 218078 218634 chrXL_group1a 891613 892220 - 25708	274	-		CCGTTGAGGCCCAAATGGTCGCGGCTCTGCCAGGACACGACCACCGAGTAGGGCTGAATGTCCTGGATGGCCATTTTGGGTATTAGCGG
307	0.997831	6569 chr2L 7425483 7426480 chr4_group1 4200221 4201151 + 12124	379	+	dme-mir-275	GTCTCCTACCTTGCGCGCTAATCAGTGACCGGGGCTGGTTTTTTATATACAGTCAGGTACCTGAAGTAGCGCGCGTGGTGGCAGAC
311	0.928941	8517 chr2L 9916039 9918260 chr4_group3 11380434 11382814 - 129988	1831	-		CTTGTGCTTCAGCTGGAACTTGATGTTCTTGTAGGCGGTGGCCATCAGATAAGTACTAGCGGCCGTCACCAGGACGAACAGGATGGAGCTGGGCCACAAG
312	0.985745	9270 chr2L 10834462 10840516 chr4_group4 3040365 3046459 + 102033	6496	-		ACGGTGAGCTTGCAATGGCGACGACCGATTTTTTGGCCGAGCTGGAGCCCTGCTGTGAGAATCGTGCCGCACGCTGTTGCAAGCGCGCTGT
325	0.964187	12793 chr2L 14911548 14915271 chr4_group1 2532588 2536469 - 84890	596	-		TGCTTACCTGGTGATGCCGGTGCGTGTTGAAAACATTTCGAGTACAAATATTTGCGGCAGGCCGCCGTCATAGCCCGGTATGCA
334	0.903427	15981 chr2L 18467477 18468377 chr4_group3 3621107 3622086 + 21306	502	+	dme-let-7	GGACCTTTTTCTCTCTGGCAAATTGAGGTAGTAGGTTGTATAGTAGTAATTACACATCATACTATACAATGTGCTAGCTTTCTTTGCTTGACTACAAGCC
337	0.999805	16316 chr2L 18848878 18850199 chr4_group3 2201642 2202936 + 77335	255	-		GGAGCTGGAGCCGGTCTGCTGTCAGCTGGACGATGAGCAGGACTTTGAAATAGCTGGCAGCAGGGCCGGCGAGCTCT
338	0.91519	16494 chr2L 19083808 19087325 chr4_group4 194870 198603 - 67514	1442	-		GAACTGGTAAATGCGTCCATTTAGCGGCAAACAAGCGACAGATCCGCTTGTAATCCTTTAAGTGTATGCAGCGCCAGTC
341	0.968352	17581 chr2L 20474296 20475162 chr4_group3 3847033 3848054 - 29534	938	+	dme-mir-1	GCCTTTGAGAGTTCCATGCTTCCTTGCATTCAATAGT-TATATTCAAGCATATGGAATGTAAAGAAGTATGGAGCGAAATCTGGC
347	0.970688	3101 chr2R 5063273 5066729 chr3 15848959 15853259 + 48972	3030	+	dme-mir-14	ACGTACTGCAACCTATGTGGGAGCGAGACGGGGACTCACTGTGCTTATTAAATAGTCAGTCTTTTTCTCTCTCCTATACAAATTGCGGGCGT
352	0.913643	4597 chr2R 6983033 6985681 chr3 4520576 4523146 + 65672	2439	-		GGGTAAATTGCATGCGATTGAAATTGAATGGTTTAAACGGTCATTTCAATGGCTGCAATTTAACAAGCC
357	0.991983	5994 chr2R 8843067 8847737 chr3 19051555 19056796 - 89177	2695	+	dme-mir-184	TTGGTGATACGAGCCCTTATCAGTTCTCCGTCCAGTTGTCTTTAAGTGCACACGGGGCGAGAGAATGATAAGGGTACGAATGCACCGG
360	0.942124	6608 chr2R 9606943 9608482 chr3 2673318 2674933 + 41448	1158	-		CCGGCGGCGGCTCATCGTCAAACGCACCCGACCCGGACATGGCGTCCGTATTGGCCGGGTTCTGTTTGACTTTGGGCGTGGGTGG
362	0.911729	7118 chr2R 10289826 10291219 chr3 4863468 4864923 + 81671	1107	-		GTAGGTACTGTCGGGCGCTAGGGGGTGACCGGAAATGGACAGGGATGTGTTGCCTGTACCTTCCGTGGTGTCCAGCCGCTTGGCCCTCCGTCCGTGCTTC
367	0.990771	7383 chr2R 10748205 10749665 chr3 461808 463398 + 43886	384	-		GGGCGTTGTTGGTGCGGCAGGCGCGCTTGCGCAGCTGGCACTCGGTGTTGTAGGTGCGTCCGTCGGTGCCGCAAACC
368	0.9995	7596 chr2R 11030603 11044174 chr3 12032069 12046518 + 613735	3458	-		CTGCAGCGCCGCTGGTTGCACGCAATCTGTGGCAGGTCGCCGGCTGGCTG------CTGGTGGCTACCGTCGATTGCCTGCAATTAGTCCAACGCTGCAG
375	0.970045	10159 chr2R 14523502 14525172 chr3 5950900 5952529 + 58643	16	-		ACCTTCGGTTCCTGGGGCTCCGGCGACTCGGAGTTCAAAGGACTCGAGGGT
381	0.923241	10904 chr2R 15703729 15707101 chr3 13184904 13188006 + 75670	1121	-		GTTTTTGTAGGCGTCAACCTGCTCTTTAAGCCGCATTATTTATGCGGCTGTTCAGCGATAACGCGCTTGCAAAAAC
382	0.993265	11260 chr2R 16117546 16124841 chr3 11106683 11114137 - 307435	3830	+	dme-mir-7	GGGAGTGCATTCCGTATGGAAGACTAGTGATTTTGTTGTTTGGTCTTTGGTAATAACAATAAATCCCTTGTCTTCTTACGGCGTGCATTTGT
389	0.919683	14087 chr2R 20412553 20424520 chr3 1867292 1879947 + 548265	6131	-		GAAAAACCATGGCATTGTTTGGTTTCCTACGTAGACGATCTCACTGTCGGTGGGAGACGTAACTCGCAGGGAGCTTACAATGATCCCATGACTTTTC
392	0.921392	566 chr3L 625454 625981 chrXR_group8 4604144 4604734 - 26688	337	+	dme-bantam	TTGACTACGAAACCGGTTTTCGATTTGGTTTGACTGTTTTTCATACAAGTGAGATCATTTTGAAAGCTGATTTTGTCAA
398	0.907696	2422 chr3L 2772008 2778785 chrXR_group8 3593951 3601023 + 314864	3327	-		GAGCGGCAGGACGTGGAACTGTTCGTCGTCTGGGAGGCGGGTGTCCCGGTTGCCGGGCTTCAGCAGCGCCACGTGTACCGTGC
406	0.965444	5399 chr3L 6233923 6234390 chrXR_group3a 270322 270789 + 37573	303	-		GCCCAGGCGCTGCGACATCAGGAAGCGGAAGCGGGACGAGTCCAAGTTGGTGCCGCTGCCGATCACGCGGTTCTTGGGC
413	0.944541	8173 chr3L 9764304 9765178 chrXR_group9 3404859 3405918 - 33296	101	-		CCCGAGAGTGCTGCCCGTGATGAGCTCCGCCTGGGCGCTCAGGGTCTCGGCAATGAACTCATCGTTGTAGGCATCCTTGGG
414	0.991974	8649 chr3L 10292651 10293833 chrXR_group9 2059859 2060918 + 29446	1193	+	dme-mir-276b	CGAAGTCTTTTTACCATCAGCGAGGTATAGAGTTCCTACGTTCC-TATATTCAGTCGTAGGAACTTAATACCGTGCTCTTGGAGGACTGTCG
426	0.935436	14586 chr3L 17072428 17073246 chrXR_group9 6532625 6533485 + 23045	363	-		GTGCAGCTTGTGGTTGCTTTGCAAATTGAATAAAAGTTCATTCGAGTGTAAGGCAACCGATAGCAC
427	0.926456	14802 chr3L 17278722 17280502 chrXR_group9 3926222 3928139 - 66703	1809	+	dme-mir-219	ATTCGATTTTTAGCTATGATTGTCCAAACGCAATTCTTGTTGATATTCAATATTCAAGGGTTGCGACTGGGCATCGCGGCTCGAAATAAGAAT
428	0.932873	14937 chr3L 17479727 17482282 chrXR_group9 167735 170622 - 83101	391	-		GTCCATGGCCTCGCCGAGGAGATTGGCAAGAAGTTGGCCAAGGCCGAGGCCCTGGGCGAGGCCGGC
431	0.905558	16268 chr3L 18972639 18973608 chrXR_group8 7055127 7056164 + 43915	468	-		GCTGTTGCTGTCATCGTCCTCGTCATCGGACTTAATCAGTTTGCGTGGTCGATAGCGATGCTGGCGGCGGT
433	0.97405	16590 chr3L 19350605 19350796 chrXR_group8 7453756 7453940 + 13309	80	-		ACCGGATGCTGTGAATGTCAAGTGACAGAGGAAGGGCAATTTATTCCACTGTGGCGTTGGCACTTTTATGGCATAGGT
434	0.963131	16729 chr3L 19528101 19531784 chrXR_group8 7610908 7615157 + 64035	2757	+	dme-mir-9a	GCTATGTTGTCTTTGGTTATCTAGCTGTATGAGTGATAAATAACGTCATAAAGCTAGCTTACCGAAGTTAATATTAGC
435	0.957912	16730 chr3L 19531921 19534083 chrXR_group8 7615158 7617495 + 74943	2294	-		AGGCCTCCACCAGGTAGGTGCCATCCATGGGCTGATTGTTTTGGCTATTCTGAGCATTGCTGGCAGCCGGCATGTACTTGCCGCAGGCCT
439	0.981438	16870 chr3L 19728993 19732827 chrXR_group6 5905466 5909337 + 162497	2949	+	dme-mir-33	TGGAGATGACACGAAGGTGCATTGTAGTCGCATTGTCTGTCCCAATTG-CTTCAGGCAATACAACTTCAGTGCAAGCTCTGTGCATTTCACA
441	0.998939	17734 chr3L 20775876 20782221 chrXR_group6 5296433 5302961 - 290169	4155	-		CTGTTCCGGGGCACAATTCTGCACGTTACTGGCCGTCGAGCATCAGACCGTGGTCACACGATCGATCTCCACGTAACGTACAGAATTGTCGCTTTGTCAG
449	0.928432	1587 chr3R 2074224 2078586 chr2 15008321 15013231 - 170677	1582	-		GGAGCCTCCTCTGCCTCGTACGGCAGCAGCGGTCACGGTGGCTGGGGACGCTCC
450	0.998129	1921 chr3R 2461795 2462544 chr2 10852680 10853470 - 32074	420	-		GGCTTCCTTGTTGCCACAGAAGGTGTCGCTGCACTGGCAGTGGCGCGCTGTTGTGGCAAAACACGAGCC
456	0.953398	2429 chr3R 3100712 3101758 chr2 26414199 26415275 + 72765	774	-		GGTGGCACCGCGAGTGCGACTGCAGGTTGGAGAGCTGCGAGAAGGCCTTCTGGCAGCCGGGATGCCTGCACTTGTACGGCTTGTCGCC
457	0.902778	2920 chr3R 3683680 3690677 chr2 26998614 27005778 + 200600	3502	-		CCAATTTTCTATCCTGACCTGGTACCGTGAGCCGTTTGATGTTGATGGTGGCAGGCCGGGTTGGGTTTTGG
460	0.974801	4635 chr3R 5919369 5926819 chr2 25722870 25730942 - 139753	8659	+	dme-mir-34	TGGCTATGCGCTTTGGCAGTGTGGTTAGCTGGTTGTGTAGCC-AATTATTGCCGTTGACAATTCACAGCCACTATCTTCACTGCCGCCGCGACAAGCTA
461	0.966492	4635 chr3R 5919369 5926819 chr2 25722870 25730942 - 139753	7593	+	dme-mir-277	GTTTTGGGCTGCGTGTCAGGAGTGCATTTGCACTGAAACTATCTGAAGCATGTAAATGCACTATCTGGTACGACATTCCAGAAC
462	0.938536	4657 chr3R 5951826 5955458 chr2 7503757 7507692 + 159773	3726	-		GAGGTAGTCGAATTCGGGCTCGTGCGATTGGAATGTCGAATAGACATTGTATTCGCCGCGTCTCGGATTGGCGGCTTT
463	0.914267	4881 chr3R 6233305 6237582 chr2 23513559 23517725 - 211524	764	+	dme-mir-318	GGTTTCAGTTTATGGGATACACACAGTTCAGTTTTGTCACACTTCAAGCATCACTGGGCTTTGTTTATCTCATGAGAGCGAAATT
464	0.997604	4881 chr3R 6233305 6237582 chr2 23513559 23517725 - 211524	592	-		TTTATATCGAGTTATCTAAGGAAATAGTAGCCGTGATTTTACCCAAGAATTTTTCACATATCACAGTTGCTGTTTCTTTTAGATAGCTCTTTTGTAAA
471	0.938793	7454 chr3R 9234281 9236141 chr2 16630737 16632594 + 45238	1353	-		GGAGAGGTGGTGCCCACCAGGGTGTCCAAATAGGACCGCTGGAAGTTGTCCCTGGTCGCCTTGCTGGGCGGGAAGGCCTCTCC
472	0.988082	7598 chr3R 9411023 9411843 chr2 16798284 16798955 + 24998	383	-		GTGGATGGATTGAGAGCAGGAGACACACGTACAAGTGCAGGTCCATTTATCTTCTGTCATTGTGCGAGTGTTTCCGTTTTTGTAATGAATGTCCAGCTGT
477	0.921829	8766 chr3R 10760671 10762999 chr2 20653168 20655932 + 63646	2463	-		GGCTCATCGCAAATCATATTCATTTGAGCCTATTATTGGAAAAGTTACTTCGATAATCTTTTGTTATGATGAGCCATGATGAAGATGATGCGATGAGCC
479	0.982103	9072 chr3R 11213620 11216208 chr2 20882205 20885064 - 106808	480	-		TACCATTCTGGTGACATGGCAGCCGGTTAACAGGCCCACCTCGACGGGGCCTGTAACCGGCTATGCTGTGTACGCCGATGGTA
480	0.996175	9140 chr3R 11335700 11338694 chr2 30252860 30256185 + 55248	1818	-		GGATAACTCTGCATCGGCGACACATCGATTGTCCCTGCAGCGCAGCCAAGTTAACTGCGTTAAAGAGTTGTCATTGTGTTGTTTGCAGAGTTGTCC
490	0.998323	13447 chr3R 16621987 16631725 chr2 5920961 5930927 + 249822	6889	-		GCGGGGGGCCACCGGTCAGGGGGCGCCGGCAGCAACCGGGGGGTTCCGTGGGGTGTTGCCAACGCGTCCCAGCGCTCGTGGCACCCAGC
493	0.944182	13784 chr3R 17115613 17118800 chr2 5576217 5579833 + 112379	1892	-		CACTGTCGTTGTACGACTTGGTGGCCGCAGCCGCCGAGATCAAGCTGGTGGTCGCCGGCGATAGGTTCAGCAAGTTGGAATAGTAGGTG
499	0.929019	16303 chr3R 20246155 20249478 chr2 12206680 12210206 - 108016	1486	-		GCATCTGGGTTGGCCAGGCCGCCGGTGGCAAAGTGTAATGCTATGAATACAGCTGCGAATAGCACGCTACCCATCTTAGGCCAGGTCCAACCCTGT
501	0.947184	16974 chr3R 21179033 21185654 chr2 3254878 3261092 - 246719	3875	-		GTGCACGAGTGGTGCAGGTCCGTGGTGACCACCTGCTTCTCGCCCTGCCCGCCGCTGCTGTAGGTGGTGGCCAGCGTGGAGCTGCACTTCTCCGAGTAC
507	0.940624	18455 chr3R 23005037 23005675 chr2 8583527 8584243 + 30620	124	-		CTGCTCGCCCGAGAGGCCCTCGGCGCATGTGCAGCGGTATTTGTCCGGAGCGGTATTCTCGCAGGTGCCGCCGTGCTTGCAGGGTTCATGGGTGCCGCAG
513	0.998358	19910 chr3R 25040279 25041624 chr2 1877630 1879289 + 33369	1345	+	dme-mir-279	ACTACTGTTTTTAGTGGGTGGGGGTCCAGTGTTTCACATTGATTTTCTTAGTATTTGTGACTAGATCCACACTCATTAATAACGGTAGT
516	0.953174	21215 chr3R 26702310 26705671 chr2 30242184 30245956 - 131946	1515	-		TGTTGCTGTTGCGGCTGCTGCTGCTGCTGCTGGGGGGGCAGCAGTTGCATCGGCGACA
524	0.907492	5487 chrX 5238101 5240857 chrXL_group1e 10847810 10850861 + 53197	1437	-		TGTGGCTGATAGCGATAACATTTTTGAGTGTTGGTTTCGGTGATATTGTTCCGAATACGTACTGTGGACGTGGTATCGCTGTCAGTACA
525	0.934936	5493 chrX 5246567 5251070 chrXL_group1e 10856984 10862266 + 122935	4216	-		GATTTGTTATTTTGTATACATATATATATATATATATATATATATATATATATATTATATGTATTATGTATGTAGTATAAACTGATCTGATC
526	0.999238	5808 chrX 5498151 5500892 chrXL_group1a 8068396 8071049 + 129260	928	-		AGCGTAGTGGAGCAGTAGCAGTAGGACAGGTTCGTCTTGAGATCCTCGCAGAATTGCTGCTGCTGCGCAATGCT
527	0.999689	6022 chrX 5705072 5706644 chrXL_group1a 1975377 1976905 + 26249	1574	-		TGTTTTTGCATTTGCACATTTGCGGTCATGTTTATGCGCGCCAGTTAATCGATTATGCACGGGCTGAGTGAGCAGCGCCGGAAATGTGCAAATGCTGCA
528	0.927946	6297 chrX 5958369 5959724 chrU 4831871 4833343 - 47800	1378	-		GCTCGTTGATCTGGTAATCGTGGGTGGGCTGCAGCAGGCGCTGGCGGTGCATGTTGCTCTTGGCCTCGATGATCAGCTCGACGGAGT
531	0.914828	10042 chrX 9568769 9569725 chrXL_group3a 844292 845324 + 29353	212	-		GGCTACCGTGTGGCAGGATAAGCAGCTTTGGCAGCGCCTAGCGTGCTTTTTCCTGTCGCCGCGGGGCT
532	0.998729	10312 chrX 9861950 9865158 chrXL_group3a 1143687 1147067 + 42763	570	-		GCCTGGCCGAAAGTGAAAAACTGAATGCGCAGACGTGTGTAACAGTTTTTACTTTCGGCCTGGT
533	0.990653	11134 chrX 10626187 10627959 chrXL_group1e 5984205 5986060 + 97857	900	-		CCCAGCAGTGCAGTGTGTTCTTGTAGATGACCTCGGTGGCCTTGCGACCAGACTGCATCATCATGCGACGACGCACGGTATCGAAGGG
542	0.969648	14399 chrX 13702039 13703763 chrXL_group1e 6039710 6041580 - 65484	1629	-		GTTGTTGTTGTTGTTGTTGTTATTGTTGTTATTATTATAGTAGTAATAGTAGTAATAATAATAATTTAATAAC
544	0.913807	15684 chrX 14907859 14908754 chrXL_group1a 7133846 7134740 - 37574	67	-		GGCGCTCGGCCAGCGCCGTGGTGGTGTCCACTCCGTTGACAGCCAGACTGCCGTACTGGGTGGCCAGCACCTCGTTGGCCTTCTGCC
546	0.963596	16091 chrX 15341078 15342226 chrXL_group1a 959879 960991 + 36186	873	+	dme-mir-283	GATTCTCAAAGGTAAATATCAGCTGGTAATTCTGGGAGCTAAGCCTAAATATGAAACACTCGGAATTTCAGTTGGTATCGACTTTTTTGAATT
547	0.987758	16092 chrX 15342428 15344742 chrXL_group1a 961483 964126 + 53536	1245	+	dme-mir-12	GCGTCTGTACGGTTGAGTATTACATCAGGTACTGGTGTGCCTTAAATCCAACAACCAGTACTTATGTCATACTACGCCGTGCACGGATCGC
548	0.952155	16092 chrX 15342428 15344742 chrXL_group1a 961483 964126 + 53536	592	+	dme-mir-304	TATCTGCAGCATTGAATAATCTCAATTTGTAAATGTGAGCGGTTTAAGCCATTTGACGCACTCACTTTGCAATTGGAGATTGCTCGAGACTGCGGCATA
549	0.9853	16758 chrX 15970093 15973030 chrXL_group1e 9613470 9616369 + 23229	3150	-		TTGGACTCGGCTTGTCATTAGCTCACAGCTGCCAGCGTGAGTTCAATTACAGGCTGGGTCCAG
550	0.922297	17130 chrX 16391561 16392958 chrXL_group1e 9533401 9534836 - 111067	1083	-		GCGTCCATGCAGGCGTCGTACACGCGCTCCGAGTACTTGATCTTGCACTCCTGCTTGAAGGTGAAGTACTCGGTTAAGTGCCGGCACTCGTGGTTGCCGC
554	0.998348	18348 chrX 17477395 17478122 chrXL_group1a 1472523 1473239 + 33721	483	-		TCGCTGACCAGCTGGAAGTTCTTCATGTTCAGCTTGCCCGGCTGCTGCGTGGGCAGGGTGAAGGTGGAGGAGCTCATGGCCGGGCAATTGCGA
559	0.945651	19363 chrX 18502181 18502527 chrXL_group3a 2019355 2019746 - 13668	263	-		AGTCGGTGACTGTGGCACTGAGTTAGTAGTGCGTTAAGTCAACGAACGCAGTCGCGCAGACGCCGACT
563	0.964545	21233 chrX 20428822 20431111 chrXL_group1e 9089669 9092303 + 47056	1747	-		GTCGGGAGATGTCAGAAATGCGTGTGAAAAATAAACGAGATTTTCGCGACGCGCTTTTGATATTTTTGCCTGAC
